# Supplementary material for: Comprehensive Functional Annotation of Seventy-One Breast Cancer Risk Loci
Source: PLoS One. 2013 May 22;8(5):e63925. doi: 10.1371/journal.pone.0063925 (PMC3661550; doi:10.1371/journal.pone.0063925)
Supplement: Table S3 — Protein function prediction of index SNPs in exons. (XLS) [file pone.0063925.s009.xls]

## Sheet: Sheet1
Table S3. Protein function prediction of index SNPs in exons.
A. PolyPhen
ChrPos	Ref / Allele	Gene	Transcript	Str	Observed	RefSNP	Protein	Pos	AA1 / AA2	HDivPred	HDivProb	HVarPred	HVarProb
chr19:17394124	T / G	ANKLE1	uc010xpn.1	+	T / G		E7ETZ9	184	L / W	benign	0.246	benign	0.066
chr19:17394124	T / G	ANKLE1	uc002nga.2	+	T / G	rs2363956	Q8NAG6	184	L / W	probably damaging	0.999	probably damaging	0.997
chr19:17394124	T / G	ANKLE1	uc010eao.1	+	T / G		Q8NAG6-1	170	L / W	probably damaging	1	probably damaging	0.998
chr1:114448389	C / G	DCLRE1B	uc001eeg.2	+	C / G		Q9H816	61	H / D	benign	0.033	benign	0.036
chr1:114448389	C / T	DCLRE1B	uc001eeg.2	+	C / T	rs11552449	Q9H816	61	H / Y	benign	0.136	benign	0.197
chr2:202149589	G / C	CASP8	uc002uxr.1	+	G / C	rs1045485	Q14790	285	D / H	benign	0.002	benign	0.009
B. SIFT
SNP	Amino acid change	Protein ID	Amino acid	Prediction (Orthologs)	Score (Orthologs)	Median info (Orthologs)	Prediction (Homologs)	Score (Homologs)	Median info (Homologs)
rs2363956	L184W	NP_689576	L	TOLERATED	0.78	2.1	TOLERATED	0.84	2.3
			W	TOLERATED	0.21	2.1	TOLERATED	0.28	2.3
rs11552449	H61D	NP_073747	H	TOLERATED	0.56	2.41	TOLERATED	0.37	2.84
			D	TOLERATED	0.28	2.41	TOLERATED	0.11	2.84
rs11552449	H61Y	NP_073747	H	TOLERATED	0.56	2.41	TOLERATED	0.37	2.84
			Y	TOLERATED	1	2.41	TOLERATED	0.3	2.84
rs1045485	D270H	NP_001073593	D	TOLERATED	0.44	1.9	TOLERATED	0.86	3.32
			H	TOLERATED	0.12	1.9	TOLERATED	0.12	3.32
C. dbNSFP Nonsynonymous functional predictions
genome	chromosome	input_feature_start	input_feature_end	feature_start	feature_end	strand	hgnc	ngs_ontology_no	ID	feature	entrez	pmid	uniprot	ensembl	user_chromosome	user_start	user_stop	ID	dbNSFP_Ancestral_allele	dbNSFP_CCDSid	dbNSFP_Consensus_Prediction	dbNSFP_GERP_NR	dbNSFP_GERP_RS	dbNSFP_LRT_pred	dbNSFP_LRT_score	dbNSFP_MutTaster_pred	dbNSFP_MutTaster_score	dbNSFP_PhyloP_pred	dbNSFP_PhyloP_score	dbNSFP_Polyphen2_pred	dbNSFP_Polyphen2_score	dbNSFP_SIFT_pred	dbNSFP_SIFT_score	dbNSFP_Variant	dbNSFP_aa_altref	dbNSFP_aa_pos	dbNSFP_aa_ref	dbNSFP_altref	dbNSFP_ref	ensembl	entrez	feature	hgnc	match_exactness	uniprot	input_id	description	ngs_feature_no
hg19	2	202149588	202149589	202149589	202149589	+	CASP8	26	841	D>H:Harmless 100%	841	N/A	Q14790	ENSG00000064012	chr2	202149588	202149589	841	g	CCDS42798.1	Harmless 100%	5.25	-4.55	N	0.587744	P	0.002421	N	0.19542	B	0	T	0.85	D>H	H	344	D	C	G	ENSG00000064012	841	D>H:Harmless 100%	CASP8	coord	Q14790	2	ID|841;dbNSFP_Ancestral_allele|g;dbNSFP_CCDSid|CCDS42798.1;dbNSFP_GERP_NR|5.25;dbNSFP_GERP_RS|-4.55;dbNSFP_LRT_pred|N;dbNSFP_LRT_score|0.587744;dbNSFP_MutTaster_pred|P;dbNSFP_MutTaster_score|0.002421;dbNSFP_PhyloP_pred|N;dbNSFP_PhyloP_score|0.19542;dbNSFP_Polyphen2_pred|B;dbNSFP_Polyphen2_score|0.0;dbNSFP_SIFT_pred|T;dbNSFP_SIFT_score|0.85;dbNSFP_aa_altref|H;dbNSFP_aa_pos|344;dbNSFP_aa_ref|D;dbNS…	87801521
hg19	2	202149588	202149589	202149589	202149589	+	CASP8	26	841	D>Y:Probably deleterious 25%	841	N/A	Q14790	ENSG00000064012	chr2	202149588	202149589	841	g	CCDS42798.1	Probably deleterious 25%	5.25	-4.55	N	0.587744	P	0.006985	N	0.19542	B	0.056	D	0.97	D>Y	Y	344	D	T	G	ENSG00000064012	841	D>Y:Probably deleterious 25%	CASP8	coord	Q14790	2	ID|841;dbNSFP_Ancestral_allele|g;dbNSFP_CCDSid|CCDS42798.1;dbNSFP_GERP_NR|5.25;dbNSFP_GERP_RS|-4.55;dbNSFP_LRT_pred|N;dbNSFP_LRT_score|0.587744;dbNSFP_MutTaster_pred|P;dbNSFP_MutTaster_score|0.006985;dbNSFP_PhyloP_pred|N;dbNSFP_PhyloP_score|0.19542;dbNSFP_Polyphen2_pred|B;dbNSFP_Polyphen2_score|0.056;dbNSFP_SIFT_pred|D;dbNSFP_SIFT_score|0.97;dbNSFP_aa_altref|Y;dbNSFP_aa_pos|344;dbNSFP_aa_ref|D;db…	87801523
hg19	2	202149588	202149589	202149589	202149589	+	CASP8	26	841	D>N:Harmless 100%	841	N/A	Q14790	ENSG00000064012	chr2	202149588	202149589	841	g	CCDS42799.1	Harmless 100%	5.25	-4.55	N	0.587744	P	0.00055	N	0.19542	B	0	T	0.45	D>N	N	302	D	A	G	ENSG00000064012	841	D>N:Harmless 100%	CASP8	coord	Q14790	2	ID|841;dbNSFP_Ancestral_allele|g;dbNSFP_CCDSid|CCDS42799.1;dbNSFP_GERP_NR|5.25;dbNSFP_GERP_RS|-4.55;dbNSFP_LRT_pred|N;dbNSFP_LRT_score|0.587744;dbNSFP_MutTaster_pred|P;dbNSFP_MutTaster_score|5.5E-4;dbNSFP_PhyloP_pred|N;dbNSFP_PhyloP_score|0.19542;dbNSFP_Polyphen2_pred|B;dbNSFP_Polyphen2_score|0.0;dbNSFP_SIFT_pred|T;dbNSFP_SIFT_score|0.45;dbNSFP_aa_altref|N;dbNSFP_aa_pos|302;dbNSFP_aa_ref|D;dbNSFP…	87808641
hg19	2	202149588	202149589	202149589	202149589	+	CASP8	26	841	D>H:Harmless 100%	841	N/A	Q14790	ENSG00000064012	chr2	202149588	202149589	841	g	CCDS42799.1	Harmless 100%	5.25	-4.55	N	0.587744	P	0.002421	N	0.19542	B	0	T	0.85	D>H	H	302	D	C	G	ENSG00000064012	841	D>H:Harmless 100%	CASP8	coord	Q14790	2	ID|841;dbNSFP_Ancestral_allele|g;dbNSFP_CCDSid|CCDS42799.1;dbNSFP_GERP_NR|5.25;dbNSFP_GERP_RS|-4.55;dbNSFP_LRT_pred|N;dbNSFP_LRT_score|0.587744;dbNSFP_MutTaster_pred|P;dbNSFP_MutTaster_score|0.002421;dbNSFP_PhyloP_pred|N;dbNSFP_PhyloP_score|0.19542;dbNSFP_Polyphen2_pred|B;dbNSFP_Polyphen2_score|0.0;dbNSFP_SIFT_pred|T;dbNSFP_SIFT_score|0.85;dbNSFP_aa_altref|H;dbNSFP_aa_pos|302;dbNSFP_aa_ref|D;dbNS…	87808643
hg19	2	202149588	202149589	202149589	202149589	+	CASP8	26	841	D>Y:Probably deleterious 25%	841	N/A	Q14790	ENSG00000064012	chr2	202149588	202149589	841	g	CCDS42799.1	Probably deleterious 25%	5.25	-4.55	N	0.587744	P	0.006985	N	0.19542	B	0.056	D	0.97	D>Y	Y	302	D	T	G	ENSG00000064012	841	D>Y:Probably deleterious 25%	CASP8	coord	Q14790	2	ID|841;dbNSFP_Ancestral_allele|g;dbNSFP_CCDSid|CCDS42799.1;dbNSFP_GERP_NR|5.25;dbNSFP_GERP_RS|-4.55;dbNSFP_LRT_pred|N;dbNSFP_LRT_score|0.587744;dbNSFP_MutTaster_pred|P;dbNSFP_MutTaster_score|0.006985;dbNSFP_PhyloP_pred|N;dbNSFP_PhyloP_score|0.19542;dbNSFP_Polyphen2_pred|B;dbNSFP_Polyphen2_score|0.056;dbNSFP_SIFT_pred|D;dbNSFP_SIFT_score|0.97;dbNSFP_aa_altref|Y;dbNSFP_aa_pos|302;dbNSFP_aa_ref|D;db…	87808645
hg19	2	202149588	202149589	202149588	202149588	+	CASP8	26	841	H>Q:Unknown 25%	841	N/A	Q14790	ENSG00000064012	chr2	202149588	202149589	841	C	CCDS2342.1	Unknown 25%	5.25	2.23	N	0.907105	N	0.166713	N	0.919468	P	0.745	T	0.95	H>Q	Q	284	H	A	C	ENSG00000064012	841	H>Q:Unknown 25%	CASP8	coord	Q14790	2	ID|841;dbNSFP_Ancestral_allele|C;dbNSFP_CCDSid|CCDS2342.1;dbNSFP_GERP_NR|5.25;dbNSFP_GERP_RS|2.23;dbNSFP_LRT_pred|N;dbNSFP_LRT_score|0.907105;dbNSFP_MutTaster_pred|N;dbNSFP_MutTaster_score|0.166713;dbNSFP_PhyloP_pred|N;dbNSFP_PhyloP_score|0.919468;dbNSFP_Polyphen2_pred|P;dbNSFP_Polyphen2_score|0.745;dbNSFP_SIFT_pred|T;dbNSFP_SIFT_score|0.95;dbNSFP_aa_altref|Q;dbNSFP_aa_pos|284;dbNSFP_aa_ref|H;dbN…	82953403
hg19	2	202149588	202149589	202149588	202149588	+	CASP8	26	841	H>Q:Unknown 25%	841	N/A	Q14790	ENSG00000064012	chr2	202149588	202149589	841	C	CCDS2342.1	Unknown 25%	5.25	2.23	N	0.907105	N	0.156727	N	0.919468	P	0.745	T	0.95	H>Q	Q	284	H	G	C	ENSG00000064012	841	H>Q:Unknown 25%	CASP8	coord	Q14790	2	ID|841;dbNSFP_Ancestral_allele|C;dbNSFP_CCDSid|CCDS2342.1;dbNSFP_GERP_NR|5.25;dbNSFP_GERP_RS|2.23;dbNSFP_LRT_pred|N;dbNSFP_LRT_score|0.907105;dbNSFP_MutTaster_pred|N;dbNSFP_MutTaster_score|0.156727;dbNSFP_PhyloP_pred|N;dbNSFP_PhyloP_score|0.919468;dbNSFP_Polyphen2_pred|P;dbNSFP_Polyphen2_score|0.745;dbNSFP_SIFT_pred|T;dbNSFP_SIFT_score|0.95;dbNSFP_aa_altref|Q;dbNSFP_aa_pos|284;dbNSFP_aa_ref|H;dbN…	82953405
hg19	2	202149588	202149589	202149588	202149588	+	CASP8	26	841	H>Q:Unknown 25%	841	N/A	Q14790	ENSG00000064012	chr2	202149588	202149589	841	C	CCDS2343.1	Unknown 25%	5.25	2.23	N	0.907105	N	0.166713	N	0.919468	P	0.745	T	0.95	H>Q	Q	269	H	A	C	ENSG00000064012	841	H>Q:Unknown 25%	CASP8	coord	Q14790	2	ID|841;dbNSFP_Ancestral_allele|C;dbNSFP_CCDSid|CCDS2343.1;dbNSFP_GERP_NR|5.25;dbNSFP_GERP_RS|2.23;dbNSFP_LRT_pred|N;dbNSFP_LRT_score|0.907105;dbNSFP_MutTaster_pred|N;dbNSFP_MutTaster_score|0.166713;dbNSFP_PhyloP_pred|N;dbNSFP_PhyloP_score|0.919468;dbNSFP_Polyphen2_pred|P;dbNSFP_Polyphen2_score|0.745;dbNSFP_SIFT_pred|T;dbNSFP_SIFT_score|0.95;dbNSFP_aa_altref|Q;dbNSFP_aa_pos|269;dbNSFP_aa_ref|H;dbN…	82960059
hg19	2	202149588	202149589	202149588	202149588	+	CASP8	26	841	H>Q:Unknown 25%	841	N/A	Q14790	ENSG00000064012	chr2	202149588	202149589	841	C	CCDS2343.1	Unknown 25%	5.25	2.23	N	0.907105	N	0.156727	N	0.919468	P	0.745	T	0.95	H>Q	Q	269	H	G	C	ENSG00000064012	841	H>Q:Unknown 25%	CASP8	coord	Q14790	2	ID|841;dbNSFP_Ancestral_allele|C;dbNSFP_CCDSid|CCDS2343.1;dbNSFP_GERP_NR|5.25;dbNSFP_GERP_RS|2.23;dbNSFP_LRT_pred|N;dbNSFP_LRT_score|0.907105;dbNSFP_MutTaster_pred|N;dbNSFP_MutTaster_score|0.156727;dbNSFP_PhyloP_pred|N;dbNSFP_PhyloP_score|0.919468;dbNSFP_Polyphen2_pred|P;dbNSFP_Polyphen2_score|0.745;dbNSFP_SIFT_pred|T;dbNSFP_SIFT_score|0.95;dbNSFP_aa_altref|Q;dbNSFP_aa_pos|269;dbNSFP_aa_ref|H;dbN…	82960061
hg19	2	202149588	202149589	202149588	202149588	+	CASP8	26	841	H>Q:Unknown 25%	841	N/A	Q14790	ENSG00000064012	chr2	202149588	202149589	841	C	CCDS42798.1	Unknown 25%	5.25	2.23	N	0.907105	N	0.166713	N	0.919468	P	0.745	T	0.95	H>Q	Q	343	H	A	C	ENSG00000064012	841	H>Q:Unknown 25%	CASP8	coord	Q14790	2	ID|841;dbNSFP_Ancestral_allele|C;dbNSFP_CCDSid|CCDS42798.1;dbNSFP_GERP_NR|5.25;dbNSFP_GERP_RS|2.23;dbNSFP_LRT_pred|N;dbNSFP_LRT_score|0.907105;dbNSFP_MutTaster_pred|N;dbNSFP_MutTaster_score|0.166713;dbNSFP_PhyloP_pred|N;dbNSFP_PhyloP_score|0.919468;dbNSFP_Polyphen2_pred|P;dbNSFP_Polyphen2_score|0.745;dbNSFP_SIFT_pred|T;dbNSFP_SIFT_score|0.95;dbNSFP_aa_altref|Q;dbNSFP_aa_pos|343;dbNSFP_aa_ref|H;db…	87801515
hg19	2	202149588	202149589	202149588	202149588	+	CASP8	26	841	H>Q:Unknown 25%	841	N/A	Q14790	ENSG00000064012	chr2	202149588	202149589	841	C	CCDS42798.1	Unknown 25%	5.25	2.23	N	0.907105	N	0.156727	N	0.919468	P	0.745	T	0.95	H>Q	Q	343	H	G	C	ENSG00000064012	841	H>Q:Unknown 25%	CASP8	coord	Q14790	2	ID|841;dbNSFP_Ancestral_allele|C;dbNSFP_CCDSid|CCDS42798.1;dbNSFP_GERP_NR|5.25;dbNSFP_GERP_RS|2.23;dbNSFP_LRT_pred|N;dbNSFP_LRT_score|0.907105;dbNSFP_MutTaster_pred|N;dbNSFP_MutTaster_score|0.156727;dbNSFP_PhyloP_pred|N;dbNSFP_PhyloP_score|0.919468;dbNSFP_Polyphen2_pred|P;dbNSFP_Polyphen2_score|0.745;dbNSFP_SIFT_pred|T;dbNSFP_SIFT_score|0.95;dbNSFP_aa_altref|Q;dbNSFP_aa_pos|343;dbNSFP_aa_ref|H;db…	87801517
hg19	2	202149588	202149589	202149588	202149588	+	CASP8	26	841	H>Q:Unknown 25%	841	N/A	Q14790	ENSG00000064012	chr2	202149588	202149589	841	C	CCDS42799.1	Unknown 25%	5.25	2.23	N	0.907105	N	0.166713	N	0.919468	P	0.745	T	0.95	H>Q	Q	301	H	A	C	ENSG00000064012	841	H>Q:Unknown 25%	CASP8	coord	Q14790	2	ID|841;dbNSFP_Ancestral_allele|C;dbNSFP_CCDSid|CCDS42799.1;dbNSFP_GERP_NR|5.25;dbNSFP_GERP_RS|2.23;dbNSFP_LRT_pred|N;dbNSFP_LRT_score|0.907105;dbNSFP_MutTaster_pred|N;dbNSFP_MutTaster_score|0.166713;dbNSFP_PhyloP_pred|N;dbNSFP_PhyloP_score|0.919468;dbNSFP_Polyphen2_pred|P;dbNSFP_Polyphen2_score|0.745;dbNSFP_SIFT_pred|T;dbNSFP_SIFT_score|0.95;dbNSFP_aa_altref|Q;dbNSFP_aa_pos|301;dbNSFP_aa_ref|H;db…	87808637
hg19	2	202149588	202149589	202149588	202149588	+	CASP8	26	841	H>Q:Unknown 25%	841	N/A	Q14790	ENSG00000064012	chr2	202149588	202149589	841	C	CCDS42799.1	Unknown 25%	5.25	2.23	N	0.907105	N	0.156727	N	0.919468	P	0.745	T	0.95	H>Q	Q	301	H	G	C	ENSG00000064012	841	H>Q:Unknown 25%	CASP8	coord	Q14790	2	ID|841;dbNSFP_Ancestral_allele|C;dbNSFP_CCDSid|CCDS42799.1;dbNSFP_GERP_NR|5.25;dbNSFP_GERP_RS|2.23;dbNSFP_LRT_pred|N;dbNSFP_LRT_score|0.907105;dbNSFP_MutTaster_pred|N;dbNSFP_MutTaster_score|0.156727;dbNSFP_PhyloP_pred|N;dbNSFP_PhyloP_score|0.919468;dbNSFP_Polyphen2_pred|P;dbNSFP_Polyphen2_score|0.745;dbNSFP_SIFT_pred|T;dbNSFP_SIFT_score|0.95;dbNSFP_aa_altref|Q;dbNSFP_aa_pos|301;dbNSFP_aa_ref|H;db…	87808639
hg19	2	202149588	202149589	202149589	202149589	+	CASP8	26	841	D>N:Harmless 100%	841	N/A	Q14790	ENSG00000064012	chr2	202149588	202149589	841	g	CCDS2342.1	Harmless 100%	5.25	-4.55	N	0.587744	P	0.00055	N	0.19542	B	0	T	0.45	D>N	N	285	D	A	G	ENSG00000064012	841	D>N:Harmless 100%	CASP8	coord	Q14790	2	ID|841;dbNSFP_Ancestral_allele|g;dbNSFP_CCDSid|CCDS2342.1;dbNSFP_GERP_NR|5.25;dbNSFP_GERP_RS|-4.55;dbNSFP_LRT_pred|N;dbNSFP_LRT_score|0.587744;dbNSFP_MutTaster_pred|P;dbNSFP_MutTaster_score|5.5E-4;dbNSFP_PhyloP_pred|N;dbNSFP_PhyloP_score|0.19542;dbNSFP_Polyphen2_pred|B;dbNSFP_Polyphen2_score|0.0;dbNSFP_SIFT_pred|T;dbNSFP_SIFT_score|0.45;dbNSFP_aa_altref|N;dbNSFP_aa_pos|285;dbNSFP_aa_ref|D;dbNSFP_…	82953407
hg19	2	202149588	202149589	202149589	202149589	+	CASP8	26	841	D>H:Harmless 100%	841	N/A	Q14790	ENSG00000064012	chr2	202149588	202149589	841	g	CCDS2342.1	Harmless 100%	5.25	-4.55	N	0.587744	P	0.002421	N	0.19542	B	0	T	0.85	D>H	H	285	D	C	G	ENSG00000064012	841	D>H:Harmless 100%	CASP8	coord	Q14790	2	ID|841;dbNSFP_Ancestral_allele|g;dbNSFP_CCDSid|CCDS2342.1;dbNSFP_GERP_NR|5.25;dbNSFP_GERP_RS|-4.55;dbNSFP_LRT_pred|N;dbNSFP_LRT_score|0.587744;dbNSFP_MutTaster_pred|P;dbNSFP_MutTaster_score|0.002421;dbNSFP_PhyloP_pred|N;dbNSFP_PhyloP_score|0.19542;dbNSFP_Polyphen2_pred|B;dbNSFP_Polyphen2_score|0.0;dbNSFP_SIFT_pred|T;dbNSFP_SIFT_score|0.85;dbNSFP_aa_altref|H;dbNSFP_aa_pos|285;dbNSFP_aa_ref|D;dbNSF…	82953409
hg19	2	202149588	202149589	202149589	202149589	+	CASP8	26	841	D>Y:Probably deleterious 25%	841	N/A	Q14790	ENSG00000064012	chr2	202149588	202149589	841	g	CCDS2342.1	Probably deleterious 25%	5.25	-4.55	N	0.587744	P	0.006985	N	0.19542	B	0.056	D	0.97	D>Y	Y	285	D	T	G	ENSG00000064012	841	D>Y:Probably deleterious 25%	CASP8	coord	Q14790	2	ID|841;dbNSFP_Ancestral_allele|g;dbNSFP_CCDSid|CCDS2342.1;dbNSFP_GERP_NR|5.25;dbNSFP_GERP_RS|-4.55;dbNSFP_LRT_pred|N;dbNSFP_LRT_score|0.587744;dbNSFP_MutTaster_pred|P;dbNSFP_MutTaster_score|0.006985;dbNSFP_PhyloP_pred|N;dbNSFP_PhyloP_score|0.19542;dbNSFP_Polyphen2_pred|B;dbNSFP_Polyphen2_score|0.056;dbNSFP_SIFT_pred|D;dbNSFP_SIFT_score|0.97;dbNSFP_aa_altref|Y;dbNSFP_aa_pos|285;dbNSFP_aa_ref|D;dbN…	82953411
hg19	2	202149588	202149589	202149589	202149589	+	CASP8	26	841	D>N:Harmless 100%	841	N/A	Q14790	ENSG00000064012	chr2	202149588	202149589	841	g	CCDS2343.1	Harmless 100%	5.25	-4.55	N	0.587744	P	0.00055	N	0.19542	B	0	T	0.45	D>N	N	270	D	A	G	ENSG00000064012	841	D>N:Harmless 100%	CASP8	coord	Q14790	2	ID|841;dbNSFP_Ancestral_allele|g;dbNSFP_CCDSid|CCDS2343.1;dbNSFP_GERP_NR|5.25;dbNSFP_GERP_RS|-4.55;dbNSFP_LRT_pred|N;dbNSFP_LRT_score|0.587744;dbNSFP_MutTaster_pred|P;dbNSFP_MutTaster_score|5.5E-4;dbNSFP_PhyloP_pred|N;dbNSFP_PhyloP_score|0.19542;dbNSFP_Polyphen2_pred|B;dbNSFP_Polyphen2_score|0.0;dbNSFP_SIFT_pred|T;dbNSFP_SIFT_score|0.45;dbNSFP_aa_altref|N;dbNSFP_aa_pos|270;dbNSFP_aa_ref|D;dbNSFP_…	82960063
hg19	2	202149588	202149589	202149589	202149589	+	CASP8	26	841	D>H:Harmless 100%	841	N/A	Q14790	ENSG00000064012	chr2	202149588	202149589	841	g	CCDS2343.1	Harmless 100%	5.25	-4.55	N	0.587744	P	0.002421	N	0.19542	B	0	T	0.85	D>H	H	270	D	C	G	ENSG00000064012	841	D>H:Harmless 100%	CASP8	coord	Q14790	2	ID|841;dbNSFP_Ancestral_allele|g;dbNSFP_CCDSid|CCDS2343.1;dbNSFP_GERP_NR|5.25;dbNSFP_GERP_RS|-4.55;dbNSFP_LRT_pred|N;dbNSFP_LRT_score|0.587744;dbNSFP_MutTaster_pred|P;dbNSFP_MutTaster_score|0.002421;dbNSFP_PhyloP_pred|N;dbNSFP_PhyloP_score|0.19542;dbNSFP_Polyphen2_pred|B;dbNSFP_Polyphen2_score|0.0;dbNSFP_SIFT_pred|T;dbNSFP_SIFT_score|0.85;dbNSFP_aa_altref|H;dbNSFP_aa_pos|270;dbNSFP_aa_ref|D;dbNSF…	82960065
hg19	2	202149588	202149589	202149589	202149589	+	CASP8	26	841	D>Y:Probably deleterious 25%	841	N/A	Q14790	ENSG00000064012	chr2	202149588	202149589	841	g	CCDS2343.1	Probably deleterious 25%	5.25	-4.55	N	0.587744	P	0.006985	N	0.19542	B	0.056	D	0.97	D>Y	Y	270	D	T	G	ENSG00000064012	841	D>Y:Probably deleterious 25%	CASP8	coord	Q14790	2	ID|841;dbNSFP_Ancestral_allele|g;dbNSFP_CCDSid|CCDS2343.1;dbNSFP_GERP_NR|5.25;dbNSFP_GERP_RS|-4.55;dbNSFP_LRT_pred|N;dbNSFP_LRT_score|0.587744;dbNSFP_MutTaster_pred|P;dbNSFP_MutTaster_score|0.006985;dbNSFP_PhyloP_pred|N;dbNSFP_PhyloP_score|0.19542;dbNSFP_Polyphen2_pred|B;dbNSFP_Polyphen2_score|0.056;dbNSFP_SIFT_pred|D;dbNSFP_SIFT_score|0.97;dbNSFP_aa_altref|Y;dbNSFP_aa_pos|270;dbNSFP_aa_ref|D;dbN…	82960067
hg19	2	202149588	202149589	202149589	202149589	+	CASP8	26	841	D>N:Harmless 100%	841	N/A	Q14790	ENSG00000064012	chr2	202149588	202149589	841	g	CCDS42798.1	Harmless 100%	5.25	-4.55	N	0.587744	P	0.00055	N	0.19542	B	0	T	0.45	D>N	N	344	D	A	G	ENSG00000064012	841	D>N:Harmless 100%	CASP8	coord	Q14790	2	ID|841;dbNSFP_Ancestral_allele|g;dbNSFP_CCDSid|CCDS42798.1;dbNSFP_GERP_NR|5.25;dbNSFP_GERP_RS|-4.55;dbNSFP_LRT_pred|N;dbNSFP_LRT_score|0.587744;dbNSFP_MutTaster_pred|P;dbNSFP_MutTaster_score|5.5E-4;dbNSFP_PhyloP_pred|N;dbNSFP_PhyloP_score|0.19542;dbNSFP_Polyphen2_pred|B;dbNSFP_Polyphen2_score|0.0;dbNSFP_SIFT_pred|T;dbNSFP_SIFT_score|0.45;dbNSFP_aa_altref|N;dbNSFP_aa_pos|344;dbNSFP_aa_ref|D;dbNSFP…	87801519
hg19	13	32972625	32972626	32972625	32972625	+	BRCA2	26	675	F>L:Probably harmless 25%	675	N/A	P51587	ENSG00000139618	chr13	32972625	32972626	675	T	CCDS9344.1	Probably harmless 25%	5.15	-0.0126	N	0.262789	N	0.017245	N	0.881976	B	0.004	T	0	F>L	L	3325	F	A	T	ENSG00000139618	675	F>L:Probably harmless 25%	BRCA2	coord	P51587	3	ID|675;dbNSFP_Ancestral_allele|T;dbNSFP_CCDSid|CCDS9344.1;dbNSFP_GERP_NR|5.15;dbNSFP_GERP_RS|-0.0126;dbNSFP_LRT_pred|N;dbNSFP_LRT_score|0.262789;dbNSFP_MutTaster_pred|N;dbNSFP_MutTaster_score|0.017245;dbNSFP_PhyloP_pred|N;dbNSFP_PhyloP_score|0.881976;dbNSFP_Polyphen2_pred|B;dbNSFP_Polyphen2_score|0.0040;dbNSFP_SIFT_pred|T;dbNSFP_SIFT_score|0.0;dbNSFP_aa_altref|L;dbNSFP_aa_pos|3325;dbNSFP_aa_ref|F…	39906683
hg19	13	32972625	32972626	32972625	32972625	+	BRCA2	26	675	F>L:Probably harmless 25%	675	N/A	P51587	ENSG00000139618	chr13	32972625	32972626	675	T	CCDS9344.1	Probably harmless 25%	5.15	-0.0126	N	0.262789	N	0.016986	N	0.881976	B	0.004	T	0	F>L	L	3325	F	G	T	ENSG00000139618	675	F>L:Probably harmless 25%	BRCA2	coord	P51587	3	ID|675;dbNSFP_Ancestral_allele|T;dbNSFP_CCDSid|CCDS9344.1;dbNSFP_GERP_NR|5.15;dbNSFP_GERP_RS|-0.0126;dbNSFP_LRT_pred|N;dbNSFP_LRT_score|0.262789;dbNSFP_MutTaster_pred|N;dbNSFP_MutTaster_score|0.016986;dbNSFP_PhyloP_pred|N;dbNSFP_PhyloP_score|0.881976;dbNSFP_Polyphen2_pred|B;dbNSFP_Polyphen2_score|0.0040;dbNSFP_SIFT_pred|T;dbNSFP_SIFT_score|0.0;dbNSFP_aa_altref|L;dbNSFP_aa_pos|3325;dbNSFP_aa_ref|F…	39906685
hg19	13	32972625	32972626	32972626	32972626	+	BRCA2	26	675	K>Q:Unknown 25%	675	N/A	P51587	ENSG00000139618	chr13	32972625	32972626	675	A	CCDS9344.1	Unknown 25%	4.9	-0.88	N	0.701586	N	0.000256	N	0.169813	P	0.248	T	0.34	K>Q	Q	3326	K	C	A	ENSG00000139618	675	K>Q:Unknown 25%	BRCA2	coord	P51587	3	ID|675;dbNSFP_Ancestral_allele|A;dbNSFP_CCDSid|CCDS9344.1;dbNSFP_GERP_NR|4.9;dbNSFP_GERP_RS|-0.88;dbNSFP_LRT_pred|N;dbNSFP_LRT_score|0.701586;dbNSFP_MutTaster_pred|N;dbNSFP_MutTaster_score|2.56E-4;dbNSFP_PhyloP_pred|N;dbNSFP_PhyloP_score|0.169813;dbNSFP_Polyphen2_pred|P;dbNSFP_Polyphen2_score|0.248;dbNSFP_SIFT_pred|T;dbNSFP_SIFT_score|0.34;dbNSFP_aa_altref|Q;dbNSFP_aa_pos|3326;dbNSFP_aa_ref|K;dbN…	39906687
hg19	13	32972625	32972626	32972626	32972626	+	BRCA2	26	675	K>E:Probably deleterious 25%	675	N/A	P51587	ENSG00000139618	chr13	32972625	32972626	675	A	CCDS9344.1	Probably deleterious 25%	4.9	-0.88	N	0.701586	N	0.000384	N	0.169813	D	0.855	T	0.6	K>E	E	3326	K	G	A	ENSG00000139618	675	K>E:Probably deleterious 25%	BRCA2	coord	P51587	3	ID|675;dbNSFP_Ancestral_allele|A;dbNSFP_CCDSid|CCDS9344.1;dbNSFP_GERP_NR|4.9;dbNSFP_GERP_RS|-0.88;dbNSFP_LRT_pred|N;dbNSFP_LRT_score|0.701586;dbNSFP_MutTaster_pred|N;dbNSFP_MutTaster_score|3.84E-4;dbNSFP_PhyloP_pred|N;dbNSFP_PhyloP_score|0.169813;dbNSFP_Polyphen2_pred|D;dbNSFP_Polyphen2_score|0.855;dbNSFP_SIFT_pred|T;dbNSFP_SIFT_score|0.6;dbNSFP_aa_altref|E;dbNSFP_aa_pos|3326;dbNSFP_aa_ref|K;dbNS…	39906689
hg19	13	32972625	32972626	32972626	32972626	+	BRCA2	26	675	K>X:Unknown 25%	675	N/A	P51587	ENSG00000139618	chr13	32972625	32972626	675	A	CCDS9344.1	Unknown 25%	4.9	-0.88	N	0.701586	D	1	N	0.169813	NA	0.546436	NA	0.842364	K>X	X	3326	K	T	A	ENSG00000139618	675	K>X:Unknown 25%	BRCA2	coord	P51587	3	ID|675;dbNSFP_Ancestral_allele|A;dbNSFP_CCDSid|CCDS9344.1;dbNSFP_GERP_NR|4.9;dbNSFP_GERP_RS|-0.88;dbNSFP_LRT_pred|N;dbNSFP_LRT_score|0.701586;dbNSFP_MutTaster_pred|D;dbNSFP_MutTaster_score|1.0;dbNSFP_PhyloP_pred|N;dbNSFP_PhyloP_score|0.169813;dbNSFP_Polyphen2_pred|NA;dbNSFP_Polyphen2_score|0.546436;dbNSFP_SIFT_pred|NA;dbNSFP_SIFT_score|0.842364;dbNSFP_aa_altref|X;dbNSFP_aa_pos|3326;dbNSFP_aa_ref|…	39906691
