# Supplementary material for: Comprehensive Functional Annotation of Seventy-One Breast Cancer Risk Loci
Source: PLoS One. 2013 May 22;8(5):e63925. doi: 10.1371/journal.pone.0063925 (PMC3661550; doi:10.1371/journal.pone.0063925)
Supplement: Table S9 — FunciSNP results for high LD SNPs in enhancers. (XLS) [file pone.0063925.s015.xls]

## Sheet: Sheet1
Table S9. FunciSNP results for high LD SNPs in enhancers.
risk region #	chromosome	# of biofeature	corr.snp.id	bio.feature	index.snp.id	R.squared	distance.from.index SNP	nearest.lincRNA.ID	nearest.TSS.GeneSymbol
6	2p24.1	8	rs4233763	Enhancer_HMEC_Uw_Rep2_DNaseI.hg19.sort	rs12710696	0.742266	3246	TCONS_00004704	MIR4757
6	2p24.1	8	rs4233763	Enhancer_HMEC_HMMEnhancer.hg19.sort	rs12710696	0.742266	3246	TCONS_00004704	MIR4757
6	2p24.1	8	rs4233763	Enhancer_HMEC_H3K9Ac.hg19.sort	rs12710696	0.742266	3246	TCONS_00004704	MIR4757
6	2p24.1	8	rs4233763	Enhancer_HMEC_H3K4me2.hg19.sort	rs12710696	0.742266	3246	TCONS_00004704	MIR4757
6	2p24.1	8	rs4233763	Enhancer_HMEC_H3K4me1.hg19.sort	rs12710696	0.742266	3246	TCONS_00004704	MIR4757
6	2p24.1	8	rs4233763	Enhancer_HMEC_Uw_Rep1_DNaseI.hg19.sort	rs12710696	0.742266	3246	TCONS_00004704	MIR4757
6	2p24.1	8	rs4233763	Enhancer_HMEC_H3K27Ac.hg19.sort	rs12710696	0.742266	3246	TCONS_00004704	MIR4757
6	2p24.1	8	rs4233763	Enhancer_HMEC_FAIRE.hg19.sort	rs12710696	0.742266	3246	TCONS_00004704	MIR4757
6	2p24.1	8	rs4233764	Enhancer_HMEC_Uw_Rep2_DNaseI.hg19.sort	rs12710696	0.742266	3252	TCONS_00004704	MIR4757
6	2p24.1	8	rs4233764	Enhancer_HMEC_Uw_Rep1_DNaseI.hg19.sort	rs12710696	0.742266	3252	TCONS_00004704	MIR4757
6	2p24.1	8	rs4233764	Enhancer_HMEC_H3K4me1.hg19.sort	rs12710696	0.742266	3252	TCONS_00004704	MIR4757
6	2p24.1	8	rs4233764	Enhancer_HMEC_FAIRE.hg19.sort	rs12710696	0.742266	3252	TCONS_00004704	MIR4757
6	2p24.1	8	rs4233764	Enhancer_HMEC_H3K4me2.hg19.sort	rs12710696	0.742266	3252	TCONS_00004704	MIR4757
6	2p24.1	8	rs4233764	Enhancer_HMEC_H3K27Ac.hg19.sort	rs12710696	0.742266	3252	TCONS_00004704	MIR4757
6	2p24.1	8	rs4233764	Enhancer_HMEC_HMMEnhancer.hg19.sort	rs12710696	0.742266	3252	TCONS_00004704	MIR4757
6	2p24.1	8	rs4233764	Enhancer_HMEC_H3K9Ac.hg19.sort	rs12710696	0.742266	3252	TCONS_00004704	MIR4757
50	12p11	7	rs10843065	Enhancer_HMEC_H3K4me1.hg19.sort	rs10771399	0.828556	21501	TCONS_00020365	PTHLH
50	12p11	7	rs10843065	Enhancer_HMEC_Uw_Rep2_DNaseI.hg19.sort	rs10771399	0.828556	21501	TCONS_00020365	PTHLH
50	12p11	7	rs10843065	Enhancer_HMEC_Uw_Rep1_DNaseI.hg19.sort	rs10771399	0.828556	21501	TCONS_00020365	PTHLH
50	12p11	7	rs10843065	Enhancer_HMEC_H3K27Ac.hg19.sort	rs10771399	0.828556	21501	TCONS_00020365	PTHLH
50	12p11	7	rs10843065	Enhancer_HMEC_FAIRE.hg19.sort	rs10771399	0.828556	21501	TCONS_00020365	PTHLH
50	12p11	7	rs10843065	Enhancer_HMEC_H3K9Ac.hg19.sort	rs10771399	0.828556	21501	TCONS_00020365	PTHLH
50	12p11	7	rs10843065	Enhancer_HMEC_HMMEnhancer.hg19.sort	rs10771399	0.828556	21501	TCONS_00020365	PTHLH
50	12p11	7	rs788463	Enhancer_HMEC_Uw_Rep2_DNaseI.hg19.sort	rs10771399	0.925927	-2432	TCONS_00020365	PTHLH
50	12p11	7	rs788463	Enhancer_HMEC_Uw_Rep1_DNaseI.hg19.sort	rs10771399	0.925927	-2432	TCONS_00020365	PTHLH
50	12p11	7	rs788463	Enhancer_HMEC_H3K4me1.hg19.sort	rs10771399	0.925927	-2432	TCONS_00020365	PTHLH
50	12p11	7	rs788463	Enhancer_HMEC_H3K27Ac.hg19.sort	rs10771399	0.925927	-2432	TCONS_00020365	PTHLH
50	12p11	7	rs788463	Enhancer_HMEC_H3K4me2.hg19.sort	rs10771399	0.925927	-2432	TCONS_00020365	PTHLH
50	12p11	7	rs788463	Enhancer_HMEC_HMMEnhancer.hg19.sort	rs10771399	0.925927	-2432	TCONS_00020365	PTHLH
50	12p11	7	rs788463	Enhancer_HMEC_FAIRE.hg19.sort	rs10771399	0.925927	-2432	TCONS_00020365	PTHLH
34	8q24.21	7	rs28759353	Enhancer_HMEC_H3K27Ac.hg19.sort	rs13281615	0.628218	-3255	TCONS_00015171	POU5F1B
34	8q24.21	7	rs28759353	Enhancer_HMEC_H3K4me2.hg19.sort	rs13281615	0.628218	-3255	TCONS_00015171	POU5F1B
34	8q24.21	7	rs28759353	Enhancer_HMEC_H3K9Ac.hg19.sort	rs13281615	0.628218	-3255	TCONS_00015171	POU5F1B
34	8q24.21	7	rs28759353	Enhancer_HMEC_FAIRE.hg19.sort	rs13281615	0.628218	-3255	TCONS_00015171	POU5F1B
34	8q24.21	7	rs28759353	Enhancer_HMEC_H3K4me1.hg19.sort	rs13281615	0.628218	-3255	TCONS_00015171	POU5F1B
34	8q24.21	7	rs28759353	Enhancer_HMEC_Uw_Rep1_DNaseI.hg19.sort	rs13281615	0.628218	-3255	TCONS_00015171	POU5F1B
34	8q24.21	7	rs28759353	Enhancer_HMEC_HMMEnhancer.hg19.sort	rs13281615	0.628218	-3255	TCONS_00015171	POU5F1B
56	14q24.1	7	rs1314913	Enhancer_HMEC_H3K4me1.hg19.sort	rs2588809	0.832315	39166	TCONS_00022775	RAD51B
56	14q24.1	7	rs1314913	Enhancer_HMEC_H3K9Ac.hg19.sort	rs2588809	0.832315	39166	TCONS_00022775	RAD51B
56	14q24.1	7	rs1314913	Enhancer_HMEC_HMMEnhancer.hg19.sort	rs2588809	0.832315	39166	TCONS_00022775	RAD51B
56	14q24.1	7	rs1314913	Enhancer_HMEC_H3K4me2.hg19.sort	rs2588809	0.832315	39166	TCONS_00022775	RAD51B
56	14q24.1	7	rs1314913	Enhancer_HMEC_H3K27Ac.hg19.sort	rs2588809	0.832315	39166	TCONS_00022775	RAD51B
56	14q24.1	7	rs1314913	Enhancer_HMEC_Uw_Rep1_DNaseI.hg19.sort	rs2588809	0.832315	39166	TCONS_00022775	RAD51B
56	14q24.1	7	rs1314913	Enhancer_HMEC_FAIRE.hg19.sort	rs2588809	0.832315	39166	TCONS_00022775	RAD51B
67	19p13.11	7	rs12981981	Enhancer_HMEC_Duke_DNaseI.hg19.sort	rs4808801	0.70852	66053	TCONS_00026930	ELL
67	19p13.11	7	rs12981981	Enhancer_HMEC_Uw_Rep1_DNaseI.hg19.sort	rs4808801	0.70852	66053	TCONS_00026930	ELL
67	19p13.11	7	rs12981981	Enhancer_HMEC_H3K27Ac.hg19.sort	rs4808801	0.70852	66053	TCONS_00026930	ELL
67	19p13.11	7	rs12981981	Enhancer_HMEC_FAIRE.hg19.sort	rs4808801	0.70852	66053	TCONS_00026930	ELL
67	19p13.11	7	rs12981981	Enhancer_HMEC_HMMEnhancer.hg19.sort	rs4808801	0.70852	66053	TCONS_00026930	ELL
67	19p13.11	7	rs12981981	Enhancer_HMEC_H3K4me1.hg19.sort	rs4808801	0.70852	66053	TCONS_00026930	ELL
67	19p13.11	7	rs12981981	Enhancer_HMEC_H3K4me2.hg19.sort	rs4808801	0.70852	66053	TCONS_00026930	ELL
71	22q13.1	7	rs73169087	Enhancer_HMEC_H3K4me2.hg19.sort	rs6001930	0.734334	148612	TCONS_00029427	MKL1
71	22q13.1	7	rs73169087	Enhancer_HMEC_Uw_Rep2_DNaseI.hg19.sort	rs6001930	0.734334	148612	TCONS_00029427	MKL1
71	22q13.1	7	rs73169087	Enhancer_HMEC_H3K9Ac.hg19.sort	rs6001930	0.734334	148612	TCONS_00029427	MKL1
71	22q13.1	7	rs73169087	Enhancer_HMEC_H3K4me1.hg19.sort	rs6001930	0.734334	148612	TCONS_00029427	MKL1
71	22q13.1	7	rs73169087	Enhancer_HMEC_H3K27Ac.hg19.sort	rs6001930	0.734334	148612	TCONS_00029427	MKL1
71	22q13.1	7	rs73169087	Enhancer_HMEC_FAIRE.hg19.sort	rs6001930	0.734334	148612	TCONS_00029427	MKL1
71	22q13.1	7	rs73169087	Enhancer_HMEC_HMMEnhancer.hg19.sort	rs6001930	0.734334	148612	TCONS_00029427	MKL1
71	22q13.1	7	rs73169089	Enhancer_HMEC_H3K27Ac.hg19.sort	rs6001930	0.734334	148620	TCONS_00029427	MKL1
71	22q13.1	7	rs73169089	Enhancer_HMEC_HMMEnhancer.hg19.sort	rs6001930	0.734334	148620	TCONS_00029427	MKL1
71	22q13.1	7	rs73169089	Enhancer_HMEC_H3K4me1.hg19.sort	rs6001930	0.734334	148620	TCONS_00029427	MKL1
71	22q13.1	7	rs73169089	Enhancer_HMEC_H3K4me2.hg19.sort	rs6001930	0.734334	148620	TCONS_00029427	MKL1
71	22q13.1	7	rs73169089	Enhancer_HMEC_FAIRE.hg19.sort	rs6001930	0.734334	148620	TCONS_00029427	MKL1
71	22q13.1	7	rs73169089	Enhancer_HMEC_Uw_Rep2_DNaseI.hg19.sort	rs6001930	0.734334	148620	TCONS_00029427	MKL1
71	22q13.1	7	rs73169089	Enhancer_HMEC_H3K9Ac.hg19.sort	rs6001930	0.734334	148620	TCONS_00029427	MKL1
3	1p36.22	7	rs636291	Enhancer_HMEC_FAIRE.hg19.sort	rs616488	0.596368	-10118	TCONS_00000152	PEX14
3	1p36.22	7	rs636291	Enhancer_HMEC_H3K4me1.hg19.sort	rs616488	0.596368	-10118	TCONS_00000152	PEX14
3	1p36.22	7	rs636291	Enhancer_HMEC_H3K9Ac.hg19.sort	rs616488	0.596368	-10118	TCONS_00000152	PEX14
3	1p36.22	7	rs636291	Enhancer_HMEC_Duke_DNaseI.hg19.sort	rs616488	0.596368	-10118	TCONS_00000152	PEX14
3	1p36.22	7	rs636291	Enhancer_HMEC_H3K4me2.hg19.sort	rs616488	0.596368	-10118	TCONS_00000152	PEX14
3	1p36.22	7	rs636291	Enhancer_HMEC_HMMEnhancer.hg19.sort	rs616488	0.596368	-10118	TCONS_00000152	PEX14
3	1p36.22	7	rs636291	Enhancer_HMEC_H3K27Ac.hg19.sort	rs616488	0.596368	-10118	TCONS_00000152	PEX14
57	14q24.1	7	rs17828907	Enhancer_HMEC_H3K4me2.hg19.sort	rs999737	0.815239	-23477	TCONS_00022775	ZFP36L1
57	14q24.1	7	rs17828907	Enhancer_HMEC_H3K9Ac.hg19.sort	rs999737	0.815239	-23477	TCONS_00022775	ZFP36L1
57	14q24.1	7	rs17828907	Enhancer_HMEC_FAIRE.hg19.sort	rs999737	0.815239	-23477	TCONS_00022775	ZFP36L1
57	14q24.1	7	rs17828907	Enhancer_HMEC_H3K27Ac.hg19.sort	rs999737	0.815239	-23477	TCONS_00022775	ZFP36L1
57	14q24.1	7	rs17828907	Enhancer_HMEC_HMMEnhancer.hg19.sort	rs999737	0.815239	-23477	TCONS_00022775	ZFP36L1
57	14q24.1	7	rs17828907	Enhancer_HMEC_H3K4me1.hg19.sort	rs999737	0.815239	-23477	TCONS_00022775	ZFP36L1
57	14q24.1	7	rs17828907	Enhancer_HMEC_Uw_Rep1_DNaseI.hg19.sort	rs999737	0.815239	-23477	TCONS_00022775	ZFP36L1
6	2p24.1	6	rs12710697	Enhancer_HMEC_H3K9Ac.hg19.sort	rs12710696	0.742266	165	TCONS_00004704	MIR4757
6	2p24.1	6	rs12710697	Enhancer_HMEC_H3K4me1.hg19.sort	rs12710696	0.742266	165	TCONS_00004704	MIR4757
6	2p24.1	6	rs12710697	Enhancer_HMEC_FAIRE.hg19.sort	rs12710696	0.742266	165	TCONS_00004704	MIR4757
6	2p24.1	6	rs12710697	Enhancer_HMEC_H3K4me2.hg19.sort	rs12710696	0.742266	165	TCONS_00004704	MIR4757
6	2p24.1	6	rs12710697	Enhancer_HMEC_H3K27Ac.hg19.sort	rs12710696	0.742266	165	TCONS_00004704	MIR4757
6	2p24.1	6	rs12710697	Enhancer_HMEC_HMMEnhancer.hg19.sort	rs12710696	0.742266	165	TCONS_00004704	MIR4757
34	8q24.21	6	rs4871782	Enhancer_HMEC_H3K27Ac.hg19.sort	rs13281615	0.916277	-3384	TCONS_00015171	POU5F1B
34	8q24.21	6	rs4871782	Enhancer_HMEC_H3K4me1.hg19.sort	rs13281615	0.916277	-3384	TCONS_00015171	POU5F1B
34	8q24.21	6	rs4871782	Enhancer_HMEC_HMMEnhancer.hg19.sort	rs13281615	0.916277	-3384	TCONS_00015171	POU5F1B
34	8q24.21	6	rs4871782	Enhancer_HMEC_FAIRE.hg19.sort	rs13281615	0.916277	-3384	TCONS_00015171	POU5F1B
34	8q24.21	6	rs4871782	Enhancer_HMEC_H3K9Ac.hg19.sort	rs13281615	0.916277	-3384	TCONS_00015171	POU5F1B
34	8q24.21	6	rs4871782	Enhancer_HMEC_H3K4me2.hg19.sort	rs13281615	0.916277	-3384	TCONS_00015171	POU5F1B
52	12q22	6	rs11836367	Enhancer_HMEC_H3K4me1.hg19.sort	rs17356907	0.803843	-292	TCONS_00020885	USP44
52	12q22	6	rs11836367	Enhancer_HMEC_H3K4me2.hg19.sort	rs17356907	0.803843	-292	TCONS_00020885	USP44
52	12q22	6	rs11836367	Enhancer_HMEC_H3K27Ac.hg19.sort	rs17356907	0.803843	-292	TCONS_00020885	USP44
52	12q22	6	rs11836367	Enhancer_HMEC_HMMEnhancer.hg19.sort	rs17356907	0.803843	-292	TCONS_00020885	USP44
52	12q22	6	rs11836367	Enhancer_HMEC_H3K9Ac.hg19.sort	rs17356907	0.803843	-292	TCONS_00020885	USP44
52	12q22	6	rs11836367	Enhancer_HMEC_FAIRE.hg19.sort	rs17356907	0.803843	-292	TCONS_00020885	USP44
61	16q12.2	6	rs3751812	Enhancer_HMEC_H3K9Ac.hg19.sort	rs17817449	0.994609	5093	TCONS_00024420	FTO
61	16q12.2	6	rs3751812	Enhancer_HMEC_FAIRE.hg19.sort	rs17817449	0.994609	5093	TCONS_00024420	FTO
61	16q12.2	6	rs3751812	Enhancer_HMEC_H3K4me2.hg19.sort	rs17817449	0.994609	5093	TCONS_00024420	FTO
61	16q12.2	6	rs3751812	Enhancer_HMEC_H3K4me1.hg19.sort	rs17817449	0.994609	5093	TCONS_00024420	FTO
61	16q12.2	6	rs3751812	Enhancer_HMEC_H3K27Ac.hg19.sort	rs17817449	0.994609	5093	TCONS_00024420	FTO
61	16q12.2	6	rs3751812	Enhancer_HMEC_HMMEnhancer.hg19.sort	rs17817449	0.994609	5093	TCONS_00024420	FTO
9	2q31.1	6	rs4519482	Enhancer_HMEC_HMMEnhancer.hg19.sort	rs2016394	0.528528	-9612	TCONS_00003049	DLX2
9	2q31.1	6	rs4519482	Enhancer_HMEC_H3K4me1.hg19.sort	rs2016394	0.528528	-9612	TCONS_00003049	DLX2
9	2q31.1	6	rs4519482	Enhancer_HMEC_H3K4me2.hg19.sort	rs2016394	0.528528	-9612	TCONS_00003049	DLX2
9	2q31.1	6	rs4519482	Enhancer_HMEC_H3K27Ac.hg19.sort	rs2016394	0.528528	-9612	TCONS_00003049	DLX2
9	2q31.1	6	rs4519482	Enhancer_HMEC_Duke_DNaseI.hg19.sort	rs2016394	0.528528	-9612	TCONS_00003049	DLX2
9	2q31.1	6	rs4519482	Enhancer_HMEC_H3K9Ac.hg19.sort	rs2016394	0.528528	-9612	TCONS_00003049	DLX2
56	14q24.1	6	rs1316014	Enhancer_HMEC_H3K4me1.hg19.sort	rs2588809	0.955138	38942	TCONS_00022775	RAD51B
56	14q24.1	6	rs1316014	Enhancer_HMEC_H3K4me2.hg19.sort	rs2588809	0.955138	38942	TCONS_00022775	RAD51B
56	14q24.1	6	rs1316014	Enhancer_HMEC_HMMEnhancer.hg19.sort	rs2588809	0.955138	38942	TCONS_00022775	RAD51B
56	14q24.1	6	rs1316014	Enhancer_HMEC_FAIRE.hg19.sort	rs2588809	0.955138	38942	TCONS_00022775	RAD51B
56	14q24.1	6	rs1316014	Enhancer_HMEC_H3K27Ac.hg19.sort	rs2588809	0.955138	38942	TCONS_00022775	RAD51B
56	14q24.1	6	rs1316014	Enhancer_HMEC_H3K9Ac.hg19.sort	rs2588809	0.955138	38942	TCONS_00022775	RAD51B
56	14q24.1	6	rs2767365	Enhancer_HMEC_H3K9Ac.hg19.sort	rs2588809	0.570055	-53405	TCONS_00022775	RAD51B
56	14q24.1	6	rs2767365	Enhancer_HMEC_H3K4me1.hg19.sort	rs2588809	0.570055	-53405	TCONS_00022775	RAD51B
56	14q24.1	6	rs2767365	Enhancer_HMEC_HMMEnhancer.hg19.sort	rs2588809	0.570055	-53405	TCONS_00022775	RAD51B
56	14q24.1	6	rs2767365	Enhancer_HMEC_H3K27Ac.hg19.sort	rs2588809	0.570055	-53405	TCONS_00022775	RAD51B
56	14q24.1	6	rs2767365	Enhancer_HMEC_H3K4me2.hg19.sort	rs2588809	0.570055	-53405	TCONS_00022775	RAD51B
56	14q24.1	6	rs2767365	Enhancer_HMEC_FAIRE.hg19.sort	rs2588809	0.570055	-53405	TCONS_00022775	RAD51B
45	10q26.13	6	rs10736303	Enhancer_HMEC_H3K9Ac.hg19.sort	rs2981582	0.621234	-17860	TCONS_00018061	FGFR2
45	10q26.13	6	rs10736303	Enhancer_HMEC_Duke_DNaseI.hg19.sort	rs2981582	0.621234	-17860	TCONS_00018061	FGFR2
45	10q26.13	6	rs10736303	Enhancer_HMEC_H3K4me1.hg19.sort	rs2981582	0.621234	-17860	TCONS_00018061	FGFR2
45	10q26.13	6	rs10736303	Enhancer_HMEC_H3K27Ac.hg19.sort	rs2981582	0.621234	-17860	TCONS_00018061	FGFR2
45	10q26.13	6	rs10736303	Enhancer_HMEC_HMMEnhancer.hg19.sort	rs2981582	0.621234	-17860	TCONS_00018061	FGFR2
45	10q26.13	6	rs10736303	Enhancer_HMEC_H3K4me2.hg19.sort	rs2981582	0.621234	-17860	TCONS_00018061	FGFR2
45	10q26.13	6	rs11200014	Enhancer_HMEC_H3K4me1.hg19.sort	rs2981582	0.795765	-17387	TCONS_00018061	FGFR2
45	10q26.13	6	rs11200014	Enhancer_HMEC_H3K9Ac.hg19.sort	rs2981582	0.795765	-17387	TCONS_00018061	FGFR2
45	10q26.13	6	rs11200014	Enhancer_HMEC_H3K27Ac.hg19.sort	rs2981582	0.795765	-17387	TCONS_00018061	FGFR2
45	10q26.13	6	rs11200014	Enhancer_HMEC_Duke_DNaseI.hg19.sort	rs2981582	0.795765	-17387	TCONS_00018061	FGFR2
45	10q26.13	6	rs11200014	Enhancer_HMEC_H3K4me2.hg19.sort	rs2981582	0.795765	-17387	TCONS_00018061	FGFR2
45	10q26.13	6	rs11200014	Enhancer_HMEC_HMMEnhancer.hg19.sort	rs2981582	0.795765	-17387	TCONS_00018061	FGFR2
71	22q13.1	6	rs16985899	Enhancer_HMEC_H3K4me1.hg19.sort	rs6001930	0.734334	87168	TCONS_00029427	MKL1
71	22q13.1	6	rs16985899	Enhancer_HMEC_HMMEnhancer.hg19.sort	rs6001930	0.734334	87168	TCONS_00029427	MKL1
71	22q13.1	6	rs16985899	Enhancer_HMEC_FAIRE.hg19.sort	rs6001930	0.734334	87168	TCONS_00029427	MKL1
71	22q13.1	6	rs16985899	Enhancer_HMEC_H3K27Ac.hg19.sort	rs6001930	0.734334	87168	TCONS_00029427	MKL1
71	22q13.1	6	rs16985899	Enhancer_HMEC_H3K9Ac.hg19.sort	rs6001930	0.734334	87168	TCONS_00029427	MKL1
71	22q13.1	6	rs16985899	Enhancer_HMEC_H3K4me2.hg19.sort	rs6001930	0.734334	87168	TCONS_00029427	MKL1
3	1p36.22	6	rs648324	Enhancer_HMEC_H3K9Ac.hg19.sort	rs616488	0.713138	-9768	TCONS_00000152	PEX14
3	1p36.22	6	rs648324	Enhancer_HMEC_H3K27Ac.hg19.sort	rs616488	0.713138	-9768	TCONS_00000152	PEX14
3	1p36.22	6	rs648324	Enhancer_HMEC_H3K4me1.hg19.sort	rs616488	0.713138	-9768	TCONS_00000152	PEX14
3	1p36.22	6	rs648324	Enhancer_HMEC_HMMEnhancer.hg19.sort	rs616488	0.713138	-9768	TCONS_00000152	PEX14
3	1p36.22	6	rs648324	Enhancer_HMEC_H3K4me2.hg19.sort	rs616488	0.713138	-9768	TCONS_00000152	PEX14
3	1p36.22	6	rs648324	Enhancer_HMEC_Duke_DNaseI.hg19.sort	rs616488	0.713138	-9768	TCONS_00000152	PEX14
3	1p36.22	6	rs648399	Enhancer_HMEC_H3K4me2.hg19.sort	rs616488	0.713138	-9730	TCONS_00000152	PEX14
3	1p36.22	6	rs648399	Enhancer_HMEC_H3K4me1.hg19.sort	rs616488	0.713138	-9730	TCONS_00000152	PEX14
3	1p36.22	6	rs648399	Enhancer_HMEC_HMMEnhancer.hg19.sort	rs616488	0.713138	-9730	TCONS_00000152	PEX14
3	1p36.22	6	rs648399	Enhancer_HMEC_H3K27Ac.hg19.sort	rs616488	0.713138	-9730	TCONS_00000152	PEX14
3	1p36.22	6	rs648399	Enhancer_HMEC_Duke_DNaseI.hg19.sort	rs616488	0.713138	-9730	TCONS_00000152	PEX14
3	1p36.22	6	rs648399	Enhancer_HMEC_H3K9Ac.hg19.sort	rs616488	0.713138	-9730	TCONS_00000152	PEX14
15	3p26.1	6	rs9812100	Enhancer_HMEC_HMMEnhancer.hg19.sort	rs6762644	0.569428	21025	TCONS_00005727	EGOT
15	3p26.1	6	rs9812100	Enhancer_HMEC_H3K9Ac.hg19.sort	rs6762644	0.569428	21025	TCONS_00005727	EGOT
15	3p26.1	6	rs9812100	Enhancer_HMEC_H3K27Ac.hg19.sort	rs6762644	0.569428	21025	TCONS_00005727	EGOT
15	3p26.1	6	rs9812100	Enhancer_HMEC_H3K4me1.hg19.sort	rs6762644	0.569428	21025	TCONS_00005727	EGOT
15	3p26.1	6	rs9812100	Enhancer_HMEC_Uw_Rep2_DNaseI.hg19.sort	rs6762644	0.569428	21025	TCONS_00005727	EGOT
15	3p26.1	6	rs9812100	Enhancer_HMEC_H3K4me2.hg19.sort	rs6762644	0.569428	21025	TCONS_00005727	EGOT
30	8p12	6	rs6558136	Enhancer_HMEC_H3K4me2.hg19.sort	rs9693444	0.878149	13507	TCONS_00014555	C8orf75
30	8p12	6	rs6558136	Enhancer_HMEC_H3K27Ac.hg19.sort	rs9693444	0.878149	13507	TCONS_00014555	C8orf75
30	8p12	6	rs6558136	Enhancer_HMEC_Uw_Rep2_DNaseI.hg19.sort	rs9693444	0.878149	13507	TCONS_00014555	C8orf75
30	8p12	6	rs6558136	Enhancer_HMEC_HMMEnhancer.hg19.sort	rs9693444	0.878149	13507	TCONS_00014555	C8orf75
30	8p12	6	rs6558136	Enhancer_HMEC_H3K9Ac.hg19.sort	rs9693444	0.878149	13507	TCONS_00014555	C8orf75
30	8p12	6	rs6558136	Enhancer_HMEC_H3K4me1.hg19.sort	rs9693444	0.878149	13507	TCONS_00014555	C8orf75
57	14q24.1	6	rs79071597	Enhancer_HMEC_H3K4me1.hg19.sort	rs999737	0.580524	9872	TCONS_00022775	ZFP36L1
57	14q24.1	6	rs79071597	Enhancer_HMEC_Duke_DNaseI.hg19.sort	rs999737	0.580524	9872	TCONS_00022775	ZFP36L1
57	14q24.1	6	rs79071597	Enhancer_HMEC_FAIRE.hg19.sort	rs999737	0.580524	9872	TCONS_00022775	ZFP36L1
57	14q24.1	6	rs79071597	Enhancer_HMEC_H3K4me2.hg19.sort	rs999737	0.580524	9872	TCONS_00022775	ZFP36L1
57	14q24.1	6	rs79071597	Enhancer_HMEC_H3K27Ac.hg19.sort	rs999737	0.580524	9872	TCONS_00022775	ZFP36L1
57	14q24.1	6	rs79071597	Enhancer_HMEC_HMMEnhancer.hg19.sort	rs999737	0.580524	9872	TCONS_00022775	ZFP36L1
50	12p11	5	rs10843066	Enhancer_HMEC_HMMEnhancer.hg19.sort	rs10771399	0.969876	21717	TCONS_00020365	PTHLH
50	12p11	5	rs10843066	Enhancer_HMEC_H3K4me1.hg19.sort	rs10771399	0.969876	21717	TCONS_00020365	PTHLH
50	12p11	5	rs10843066	Enhancer_HMEC_H3K27Ac.hg19.sort	rs10771399	0.969876	21717	TCONS_00020365	PTHLH
50	12p11	5	rs10843066	Enhancer_HMEC_H3K9Ac.hg19.sort	rs10771399	0.969876	21717	TCONS_00020365	PTHLH
50	12p11	5	rs10843066	Enhancer_HMEC_FAIRE.hg19.sort	rs10771399	0.969876	21717	TCONS_00020365	PTHLH
50	12p11	5	rs813722	Enhancer_HMEC_H3K4me2.hg19.sort	rs10771399	0.737782	-3036	TCONS_00020365	PTHLH
50	12p11	5	rs813722	Enhancer_HMEC_H3K9Ac.hg19.sort	rs10771399	0.737782	-3036	TCONS_00020365	PTHLH
50	12p11	5	rs813722	Enhancer_HMEC_H3K4me1.hg19.sort	rs10771399	0.737782	-3036	TCONS_00020365	PTHLH
50	12p11	5	rs813722	Enhancer_HMEC_H3K27Ac.hg19.sort	rs10771399	0.737782	-3036	TCONS_00020365	PTHLH
50	12p11	5	rs813722	Enhancer_HMEC_HMMEnhancer.hg19.sort	rs10771399	0.737782	-3036	TCONS_00020365	PTHLH
33	8q24.21	5	rs11783807	Enhancer_HMEC_H3K4me2.hg19.sort	rs11780156	0.643536	-105	TCONS_00014856	MIR1208
33	8q24.21	5	rs11783807	Enhancer_HMEC_H3K27Ac.hg19.sort	rs11780156	0.643536	-105	TCONS_00014856	MIR1208
33	8q24.21	5	rs11783807	Enhancer_HMEC_H3K9Ac.hg19.sort	rs11780156	0.643536	-105	TCONS_00014856	MIR1208
33	8q24.21	5	rs11783807	Enhancer_HMEC_HMMEnhancer.hg19.sort	rs11780156	0.643536	-105	TCONS_00014856	MIR1208
33	8q24.21	5	rs11783807	Enhancer_HMEC_H3K4me1.hg19.sort	rs11780156	0.643536	-105	TCONS_00014856	MIR1208
33	8q24.21	5	rs12546580	Enhancer_HMEC_H3K4me1.hg19.sort	rs11780156	0.634787	-14128	TCONS_00014856	MIR1208
33	8q24.21	5	rs12546580	Enhancer_HMEC_HMMEnhancer.hg19.sort	rs11780156	0.634787	-14128	TCONS_00014856	MIR1208
33	8q24.21	5	rs12546580	Enhancer_HMEC_H3K27Ac.hg19.sort	rs11780156	0.634787	-14128	TCONS_00014856	MIR1208
33	8q24.21	5	rs12546580	Enhancer_HMEC_H3K9Ac.hg19.sort	rs11780156	0.634787	-14128	TCONS_00014856	MIR1208
33	8q24.21	5	rs12546580	Enhancer_HMEC_H3K4me2.hg19.sort	rs11780156	0.634787	-14128	TCONS_00014856	MIR1208
33	8q24.21	5	rs1902778	Enhancer_HMEC_H3K27Ac.hg19.sort	rs11780156	0.643536	209	TCONS_00014856	MIR1208
33	8q24.21	5	rs1902778	Enhancer_HMEC_H3K4me2.hg19.sort	rs11780156	0.643536	209	TCONS_00014856	MIR1208
33	8q24.21	5	rs1902778	Enhancer_HMEC_H3K4me1.hg19.sort	rs11780156	0.643536	209	TCONS_00014856	MIR1208
33	8q24.21	5	rs1902778	Enhancer_HMEC_HMMEnhancer.hg19.sort	rs11780156	0.643536	209	TCONS_00014856	MIR1208
33	8q24.21	5	rs1902778	Enhancer_HMEC_H3K9Ac.hg19.sort	rs11780156	0.643536	209	TCONS_00014856	MIR1208
33	8q24.21	5	rs56152647	Enhancer_HMEC_H3K4me2.hg19.sort	rs11780156	0.643536	1280	TCONS_00014856	MIR1208
33	8q24.21	5	rs56152647	Enhancer_HMEC_H3K4me1.hg19.sort	rs11780156	0.643536	1280	TCONS_00014856	MIR1208
33	8q24.21	5	rs56152647	Enhancer_HMEC_H3K27Ac.hg19.sort	rs11780156	0.643536	1280	TCONS_00014856	MIR1208
33	8q24.21	5	rs56152647	Enhancer_HMEC_H3K9Ac.hg19.sort	rs11780156	0.643536	1280	TCONS_00014856	MIR1208
33	8q24.21	5	rs56152647	Enhancer_HMEC_HMMEnhancer.hg19.sort	rs11780156	0.643536	1280	TCONS_00014856	MIR1208
33	8q24.21	5	rs6470608	Enhancer_HMEC_H3K4me1.hg19.sort	rs11780156	0.643536	1929	TCONS_00014856	MIR1208
33	8q24.21	5	rs6470608	Enhancer_HMEC_HMMEnhancer.hg19.sort	rs11780156	0.643536	1929	TCONS_00014856	MIR1208
33	8q24.21	5	rs6470608	Enhancer_HMEC_H3K4me2.hg19.sort	rs11780156	0.643536	1929	TCONS_00014856	MIR1208
33	8q24.21	5	rs6470608	Enhancer_HMEC_H3K9Ac.hg19.sort	rs11780156	0.643536	1929	TCONS_00014856	MIR1208
33	8q24.21	5	rs6470608	Enhancer_HMEC_H3K27Ac.hg19.sort	rs11780156	0.643536	1929	TCONS_00014856	MIR1208
33	8q24.21	5	rs6992491	Enhancer_HMEC_H3K9Ac.hg19.sort	rs11780156	0.643536	3262	TCONS_00014856	MIR1208
33	8q24.21	5	rs6992491	Enhancer_HMEC_HMMEnhancer.hg19.sort	rs11780156	0.643536	3262	TCONS_00014856	MIR1208
33	8q24.21	5	rs6992491	Enhancer_HMEC_H3K4me2.hg19.sort	rs11780156	0.643536	3262	TCONS_00014856	MIR1208
33	8q24.21	5	rs6992491	Enhancer_HMEC_H3K27Ac.hg19.sort	rs11780156	0.643536	3262	TCONS_00014856	MIR1208
33	8q24.21	5	rs6992491	Enhancer_HMEC_H3K4me1.hg19.sort	rs11780156	0.643536	3262	TCONS_00014856	MIR1208
51	12p13.1	5	rs11055880	Enhancer_HMEC_H3K4me2.hg19.sort	rs12422552	0.666082	-3297	TCONS_00020723	ATF7IP
51	12p13.1	5	rs11055880	Enhancer_HMEC_HMMEnhancer.hg19.sort	rs12422552	0.666082	-3297	TCONS_00020723	ATF7IP
51	12p13.1	5	rs11055880	Enhancer_HMEC_H3K4me1.hg19.sort	rs12422552	0.666082	-3297	TCONS_00020723	ATF7IP
51	12p13.1	5	rs11055880	Enhancer_HMEC_H3K27Ac.hg19.sort	rs12422552	0.666082	-3297	TCONS_00020723	ATF7IP
51	12p13.1	5	rs11055880	Enhancer_HMEC_FAIRE.hg19.sort	rs12422552	0.666082	-3297	TCONS_00020723	ATF7IP
51	12p13.1	5	rs11055882	Enhancer_HMEC_H3K27Ac.hg19.sort	rs12422552	0.666082	-1171	TCONS_00020723	ATF7IP
51	12p13.1	5	rs11055882	Enhancer_HMEC_HMMEnhancer.hg19.sort	rs12422552	0.666082	-1171	TCONS_00020723	ATF7IP
51	12p13.1	5	rs11055882	Enhancer_HMEC_H3K9Ac.hg19.sort	rs12422552	0.666082	-1171	TCONS_00020723	ATF7IP
51	12p13.1	5	rs11055882	Enhancer_HMEC_H3K4me1.hg19.sort	rs12422552	0.666082	-1171	TCONS_00020723	ATF7IP
51	12p13.1	5	rs11055882	Enhancer_HMEC_H3K4me2.hg19.sort	rs12422552	0.666082	-1171	TCONS_00020723	ATF7IP
51	12p13.1	5	rs11055883	Enhancer_HMEC_H3K4me2.hg19.sort	rs12422552	0.666082	-1125	TCONS_00020723	ATF7IP
51	12p13.1	5	rs11055883	Enhancer_HMEC_HMMEnhancer.hg19.sort	rs12422552	0.666082	-1125	TCONS_00020723	ATF7IP
51	12p13.1	5	rs11055883	Enhancer_HMEC_H3K9Ac.hg19.sort	rs12422552	0.666082	-1125	TCONS_00020723	ATF7IP
51	12p13.1	5	rs11055883	Enhancer_HMEC_H3K27Ac.hg19.sort	rs12422552	0.666082	-1125	TCONS_00020723	ATF7IP
51	12p13.1	5	rs11055883	Enhancer_HMEC_H3K4me1.hg19.sort	rs12422552	0.666082	-1125	TCONS_00020723	ATF7IP
13	3p24.1	5	rs5020833	Enhancer_HMEC_H3K4me2.hg19.sort	rs12493607	0.732052	-12514	TCONS_00006465	TGFBR2
13	3p24.1	5	rs5020833	Enhancer_HMEC_H3K27Ac.hg19.sort	rs12493607	0.732052	-12514	TCONS_00006465	TGFBR2
13	3p24.1	5	rs5020833	Enhancer_HMEC_H3K9Ac.hg19.sort	rs12493607	0.732052	-12514	TCONS_00006465	TGFBR2
13	3p24.1	5	rs5020833	Enhancer_HMEC_HMMEnhancer.hg19.sort	rs12493607	0.732052	-12514	TCONS_00006465	TGFBR2
13	3p24.1	5	rs5020833	Enhancer_HMEC_H3K4me1.hg19.sort	rs12493607	0.732052	-12514	TCONS_00006465	TGFBR2
6	2p24.1	5	rs10206829	Enhancer_HMEC_HMMEnhancer.hg19.sort	rs12710696	0.742266	697	TCONS_00004704	MIR4757
6	2p24.1	5	rs10206829	Enhancer_HMEC_H3K27Ac.hg19.sort	rs12710696	0.742266	697	TCONS_00004704	MIR4757
6	2p24.1	5	rs10206829	Enhancer_HMEC_H3K9Ac.hg19.sort	rs12710696	0.742266	697	TCONS_00004704	MIR4757
6	2p24.1	5	rs10206829	Enhancer_HMEC_H3K4me1.hg19.sort	rs12710696	0.742266	697	TCONS_00004704	MIR4757
6	2p24.1	5	rs10206829	Enhancer_HMEC_H3K4me2.hg19.sort	rs12710696	0.742266	697	TCONS_00004704	MIR4757
6	2p24.1	5	rs4425044	Enhancer_HMEC_H3K4me2.hg19.sort	rs12710696	0.73824	-826	TCONS_00004704	MIR4757
6	2p24.1	5	rs4425044	Enhancer_HMEC_H3K27Ac.hg19.sort	rs12710696	0.73824	-826	TCONS_00004704	MIR4757
6	2p24.1	5	rs4425044	Enhancer_HMEC_HMMEnhancer.hg19.sort	rs12710696	0.73824	-826	TCONS_00004704	MIR4757
6	2p24.1	5	rs4425044	Enhancer_HMEC_H3K9Ac.hg19.sort	rs12710696	0.73824	-826	TCONS_00004704	MIR4757
6	2p24.1	5	rs4425044	Enhancer_HMEC_H3K4me1.hg19.sort	rs12710696	0.73824	-826	TCONS_00004704	MIR4757
6	2p24.1	5	rs6731836	Enhancer_HMEC_H3K27Ac.hg19.sort	rs12710696	1	1201	TCONS_00004704	MIR4757
6	2p24.1	5	rs6731836	Enhancer_HMEC_HMMEnhancer.hg19.sort	rs12710696	1	1201	TCONS_00004704	MIR4757
6	2p24.1	5	rs6731836	Enhancer_HMEC_H3K4me1.hg19.sort	rs12710696	1	1201	TCONS_00004704	MIR4757
6	2p24.1	5	rs6731836	Enhancer_HMEC_H3K9Ac.hg19.sort	rs12710696	1	1201	TCONS_00004704	MIR4757
6	2p24.1	5	rs6731836	Enhancer_HMEC_H3K4me2.hg19.sort	rs12710696	1	1201	TCONS_00004704	MIR4757
6	2p24.1	5	rs6741887	Enhancer_HMEC_H3K27Ac.hg19.sort	rs12710696	0.914755	-420	TCONS_00004704	MIR4757
6	2p24.1	5	rs6741887	Enhancer_HMEC_H3K4me2.hg19.sort	rs12710696	0.914755	-420	TCONS_00004704	MIR4757
6	2p24.1	5	rs6741887	Enhancer_HMEC_H3K4me1.hg19.sort	rs12710696	0.914755	-420	TCONS_00004704	MIR4757
6	2p24.1	5	rs6741887	Enhancer_HMEC_HMMEnhancer.hg19.sort	rs12710696	0.914755	-420	TCONS_00004704	MIR4757
6	2p24.1	5	rs6741887	Enhancer_HMEC_H3K9Ac.hg19.sort	rs12710696	0.914755	-420	TCONS_00004704	MIR4757
53	12q24.21	5	rs10507259	Enhancer_HMEC_HMMEnhancer.hg19.sort	rs1292011	0.70549	-15211	TCONS_00020937	TBX3
53	12q24.21	5	rs10507259	Enhancer_HMEC_H3K27Ac.hg19.sort	rs1292011	0.70549	-15211	TCONS_00020937	TBX3
53	12q24.21	5	rs10507259	Enhancer_HMEC_H3K4me2.hg19.sort	rs1292011	0.70549	-15211	TCONS_00020937	TBX3
53	12q24.21	5	rs10507259	Enhancer_HMEC_H3K4me1.hg19.sort	rs1292011	0.70549	-15211	TCONS_00020937	TBX3
53	12q24.21	5	rs10507259	Enhancer_HMEC_H3K9Ac.hg19.sort	rs1292011	0.70549	-15211	TCONS_00020937	TBX3
53	12q24.21	5	rs1391715	Enhancer_HMEC_H3K4me1.hg19.sort	rs1292011	0.655345	-15287	TCONS_00020937	TBX3
53	12q24.21	5	rs1391715	Enhancer_HMEC_H3K27Ac.hg19.sort	rs1292011	0.655345	-15287	TCONS_00020937	TBX3
53	12q24.21	5	rs1391715	Enhancer_HMEC_H3K4me2.hg19.sort	rs1292011	0.655345	-15287	TCONS_00020937	TBX3
53	12q24.21	5	rs1391715	Enhancer_HMEC_HMMEnhancer.hg19.sort	rs1292011	0.655345	-15287	TCONS_00020937	TBX3
53	12q24.21	5	rs1391715	Enhancer_HMEC_H3K9Ac.hg19.sort	rs1292011	0.655345	-15287	TCONS_00020937	TBX3
53	12q24.21	5	rs7136795	Enhancer_HMEC_H3K9Ac.hg19.sort	rs1292011	0.5974	-22915	TCONS_00020937	TBX3
53	12q24.21	5	rs7136795	Enhancer_HMEC_H3K4me1.hg19.sort	rs1292011	0.5974	-22915	TCONS_00020937	TBX3
53	12q24.21	5	rs7136795	Enhancer_HMEC_H3K4me2.hg19.sort	rs1292011	0.5974	-22915	TCONS_00020937	TBX3
53	12q24.21	5	rs7136795	Enhancer_HMEC_H3K27Ac.hg19.sort	rs1292011	0.5974	-22915	TCONS_00020937	TBX3
53	12q24.21	5	rs7136795	Enhancer_HMEC_HMMEnhancer.hg19.sort	rs1292011	0.5974	-22915	TCONS_00020937	TBX3
53	12q24.21	5	rs7979536	Enhancer_HMEC_HMMEnhancer.hg19.sort	rs1292011	0.700568	-14434	TCONS_00020937	TBX3
53	12q24.21	5	rs7979536	Enhancer_HMEC_H3K27Ac.hg19.sort	rs1292011	0.700568	-14434	TCONS_00020937	TBX3
53	12q24.21	5	rs7979536	Enhancer_HMEC_H3K4me2.hg19.sort	rs1292011	0.700568	-14434	TCONS_00020937	TBX3
53	12q24.21	5	rs7979536	Enhancer_HMEC_H3K4me1.hg19.sort	rs1292011	0.700568	-14434	TCONS_00020937	TBX3
53	12q24.21	5	rs7979536	Enhancer_HMEC_H3K9Ac.hg19.sort	rs1292011	0.700568	-14434	TCONS_00020937	TBX3
34	8q24.21	5	rs10087810	Enhancer_HMEC_H3K27Ac.hg19.sort	rs13281615	0.817246	-2888	TCONS_00015171	POU5F1B
34	8q24.21	5	rs10087810	Enhancer_HMEC_H3K4me1.hg19.sort	rs13281615	0.817246	-2888	TCONS_00015171	POU5F1B
34	8q24.21	5	rs10087810	Enhancer_HMEC_H3K4me2.hg19.sort	rs13281615	0.817246	-2888	TCONS_00015171	POU5F1B
34	8q24.21	5	rs10087810	Enhancer_HMEC_H3K9Ac.hg19.sort	rs13281615	0.817246	-2888	TCONS_00015171	POU5F1B
34	8q24.21	5	rs10087810	Enhancer_HMEC_HMMEnhancer.hg19.sort	rs13281615	0.817246	-2888	TCONS_00015171	POU5F1B
34	8q24.21	5	rs10098985	Enhancer_HMEC_H3K27Ac.hg19.sort	rs13281615	0.522246	-599	TCONS_00015171	POU5F1B
34	8q24.21	5	rs10098985	Enhancer_HMEC_HMMEnhancer.hg19.sort	rs13281615	0.522246	-599	TCONS_00015171	POU5F1B
34	8q24.21	5	rs10098985	Enhancer_HMEC_H3K4me1.hg19.sort	rs13281615	0.522246	-599	TCONS_00015171	POU5F1B
34	8q24.21	5	rs10098985	Enhancer_HMEC_H3K4me2.hg19.sort	rs13281615	0.522246	-599	TCONS_00015171	POU5F1B
34	8q24.21	5	rs10098985	Enhancer_HMEC_H3K9Ac.hg19.sort	rs13281615	0.522246	-599	TCONS_00015171	POU5F1B
34	8q24.21	5	rs10956363	Enhancer_HMEC_H3K4me2.hg19.sort	rs13281615	0.921338	-3845	TCONS_00015171	POU5F1B
34	8q24.21	5	rs10956363	Enhancer_HMEC_H3K4me1.hg19.sort	rs13281615	0.921338	-3845	TCONS_00015171	POU5F1B
34	8q24.21	5	rs10956363	Enhancer_HMEC_HMMEnhancer.hg19.sort	rs13281615	0.921338	-3845	TCONS_00015171	POU5F1B
34	8q24.21	5	rs10956363	Enhancer_HMEC_H3K9Ac.hg19.sort	rs13281615	0.921338	-3845	TCONS_00015171	POU5F1B
34	8q24.21	5	rs10956363	Enhancer_HMEC_H3K27Ac.hg19.sort	rs13281615	0.921338	-3845	TCONS_00015171	POU5F1B
34	8q24.21	5	rs12541832	Enhancer_HMEC_H3K4me2.hg19.sort	rs13281615	0.620621	-2447	TCONS_00015171	POU5F1B
34	8q24.21	5	rs12541832	Enhancer_HMEC_H3K4me1.hg19.sort	rs13281615	0.620621	-2447	TCONS_00015171	POU5F1B
34	8q24.21	5	rs12541832	Enhancer_HMEC_H3K27Ac.hg19.sort	rs13281615	0.620621	-2447	TCONS_00015171	POU5F1B
34	8q24.21	5	rs12541832	Enhancer_HMEC_H3K9Ac.hg19.sort	rs13281615	0.620621	-2447	TCONS_00015171	POU5F1B
34	8q24.21	5	rs12541832	Enhancer_HMEC_HMMEnhancer.hg19.sort	rs13281615	0.620621	-2447	TCONS_00015171	POU5F1B
34	8q24.21	5	rs13262406	Enhancer_HMEC_H3K4me2.hg19.sort	rs13281615	0.620621	-1879	TCONS_00015171	POU5F1B
34	8q24.21	5	rs13262406	Enhancer_HMEC_H3K4me1.hg19.sort	rs13281615	0.620621	-1879	TCONS_00015171	POU5F1B
34	8q24.21	5	rs13262406	Enhancer_HMEC_H3K27Ac.hg19.sort	rs13281615	0.620621	-1879	TCONS_00015171	POU5F1B
34	8q24.21	5	rs13262406	Enhancer_HMEC_HMMEnhancer.hg19.sort	rs13281615	0.620621	-1879	TCONS_00015171	POU5F1B
34	8q24.21	5	rs13262406	Enhancer_HMEC_H3K9Ac.hg19.sort	rs13281615	0.620621	-1879	TCONS_00015171	POU5F1B
34	8q24.21	5	rs13270266	Enhancer_HMEC_HMMEnhancer.hg19.sort	rs13281615	0.620621	-1532	TCONS_00015171	POU5F1B
34	8q24.21	5	rs13270266	Enhancer_HMEC_H3K4me2.hg19.sort	rs13281615	0.620621	-1532	TCONS_00015171	POU5F1B
34	8q24.21	5	rs13270266	Enhancer_HMEC_H3K9Ac.hg19.sort	rs13281615	0.620621	-1532	TCONS_00015171	POU5F1B
34	8q24.21	5	rs13270266	Enhancer_HMEC_H3K27Ac.hg19.sort	rs13281615	0.620621	-1532	TCONS_00015171	POU5F1B
34	8q24.21	5	rs13270266	Enhancer_HMEC_H3K4me1.hg19.sort	rs13281615	0.620621	-1532	TCONS_00015171	POU5F1B
34	8q24.21	5	rs17465052	Enhancer_HMEC_H3K4me2.hg19.sort	rs13281615	0.525097	-1538	TCONS_00015171	POU5F1B
34	8q24.21	5	rs17465052	Enhancer_HMEC_HMMEnhancer.hg19.sort	rs13281615	0.525097	-1538	TCONS_00015171	POU5F1B
34	8q24.21	5	rs17465052	Enhancer_HMEC_H3K27Ac.hg19.sort	rs13281615	0.525097	-1538	TCONS_00015171	POU5F1B
34	8q24.21	5	rs17465052	Enhancer_HMEC_H3K9Ac.hg19.sort	rs13281615	0.525097	-1538	TCONS_00015171	POU5F1B
34	8q24.21	5	rs17465052	Enhancer_HMEC_H3K4me1.hg19.sort	rs13281615	0.525097	-1538	TCONS_00015171	POU5F1B
34	8q24.21	5	rs56898669	Enhancer_HMEC_H3K4me2.hg19.sort	rs13281615	0.921338	-4176	TCONS_00015171	POU5F1B
34	8q24.21	5	rs56898669	Enhancer_HMEC_H3K9Ac.hg19.sort	rs13281615	0.921338	-4176	TCONS_00015171	POU5F1B
34	8q24.21	5	rs56898669	Enhancer_HMEC_HMMEnhancer.hg19.sort	rs13281615	0.921338	-4176	TCONS_00015171	POU5F1B
34	8q24.21	5	rs56898669	Enhancer_HMEC_H3K27Ac.hg19.sort	rs13281615	0.921338	-4176	TCONS_00015171	POU5F1B
34	8q24.21	5	rs56898669	Enhancer_HMEC_H3K4me1.hg19.sort	rs13281615	0.921338	-4176	TCONS_00015171	POU5F1B
34	8q24.21	5	rs59351655	Enhancer_HMEC_H3K4me2.hg19.sort	rs13281615	0.921338	-4570	TCONS_00015171	POU5F1B
34	8q24.21	5	rs59351655	Enhancer_HMEC_HMMEnhancer.hg19.sort	rs13281615	0.921338	-4570	TCONS_00015171	POU5F1B
34	8q24.21	5	rs59351655	Enhancer_HMEC_H3K9Ac.hg19.sort	rs13281615	0.921338	-4570	TCONS_00015171	POU5F1B
34	8q24.21	5	rs59351655	Enhancer_HMEC_H3K27Ac.hg19.sort	rs13281615	0.921338	-4570	TCONS_00015171	POU5F1B
34	8q24.21	5	rs59351655	Enhancer_HMEC_H3K4me1.hg19.sort	rs13281615	0.921338	-4570	TCONS_00015171	POU5F1B
34	8q24.21	5	rs61044379	Enhancer_HMEC_H3K9Ac.hg19.sort	rs13281615	0.624412	-3664	TCONS_00015171	POU5F1B
34	8q24.21	5	rs61044379	Enhancer_HMEC_H3K4me2.hg19.sort	rs13281615	0.624412	-3664	TCONS_00015171	POU5F1B
34	8q24.21	5	rs61044379	Enhancer_HMEC_H3K4me1.hg19.sort	rs13281615	0.624412	-3664	TCONS_00015171	POU5F1B
34	8q24.21	5	rs61044379	Enhancer_HMEC_H3K27Ac.hg19.sort	rs13281615	0.624412	-3664	TCONS_00015171	POU5F1B
34	8q24.21	5	rs61044379	Enhancer_HMEC_HMMEnhancer.hg19.sort	rs13281615	0.624412	-3664	TCONS_00015171	POU5F1B
61	16q12.2	5	rs11075987	Enhancer_HMEC_H3K4me1.hg19.sort	rs17817449	0.654887	1794	TCONS_00024420	FTO
61	16q12.2	5	rs11075987	Enhancer_HMEC_H3K9Ac.hg19.sort	rs17817449	0.654887	1794	TCONS_00024420	FTO
61	16q12.2	5	rs11075987	Enhancer_HMEC_H3K27Ac.hg19.sort	rs17817449	0.654887	1794	TCONS_00024420	FTO
61	16q12.2	5	rs11075987	Enhancer_HMEC_HMMEnhancer.hg19.sort	rs17817449	0.654887	1794	TCONS_00024420	FTO
61	16q12.2	5	rs11075987	Enhancer_HMEC_H3K4me2.hg19.sort	rs17817449	0.654887	1794	TCONS_00024420	FTO
61	16q12.2	5	rs1121980	Enhancer_HMEC_H3K9Ac.hg19.sort	rs17817449	0.89747	-4120	TCONS_00024420	FTO
61	16q12.2	5	rs1121980	Enhancer_HMEC_H3K4me1.hg19.sort	rs17817449	0.89747	-4120	TCONS_00024420	FTO
61	16q12.2	5	rs1121980	Enhancer_HMEC_H3K27Ac.hg19.sort	rs17817449	0.89747	-4120	TCONS_00024420	FTO
61	16q12.2	5	rs1121980	Enhancer_HMEC_H3K4me2.hg19.sort	rs17817449	0.89747	-4120	TCONS_00024420	FTO
61	16q12.2	5	rs1121980	Enhancer_HMEC_HMMEnhancer.hg19.sort	rs17817449	0.89747	-4120	TCONS_00024420	FTO
61	16q12.2	5	rs11642015	Enhancer_HMEC_H3K9Ac.hg19.sort	rs17817449	0.931965	-10873	TCONS_00024420	FTO
61	16q12.2	5	rs11642015	Enhancer_HMEC_H3K27Ac.hg19.sort	rs17817449	0.931965	-10873	TCONS_00024420	FTO
61	16q12.2	5	rs11642015	Enhancer_HMEC_HMMEnhancer.hg19.sort	rs17817449	0.931965	-10873	TCONS_00024420	FTO
61	16q12.2	5	rs11642015	Enhancer_HMEC_H3K4me1.hg19.sort	rs17817449	0.931965	-10873	TCONS_00024420	FTO
61	16q12.2	5	rs11642015	Enhancer_HMEC_H3K4me2.hg19.sort	rs17817449	0.931965	-10873	TCONS_00024420	FTO
61	16q12.2	5	rs1558901	Enhancer_HMEC_H3K9Ac.hg19.sort	rs17817449	0.89747	-10180	TCONS_00024420	FTO
61	16q12.2	5	rs1558901	Enhancer_HMEC_HMMEnhancer.hg19.sort	rs17817449	0.89747	-10180	TCONS_00024420	FTO
61	16q12.2	5	rs1558901	Enhancer_HMEC_H3K4me1.hg19.sort	rs17817449	0.89747	-10180	TCONS_00024420	FTO
61	16q12.2	5	rs1558901	Enhancer_HMEC_H3K4me2.hg19.sort	rs17817449	0.89747	-10180	TCONS_00024420	FTO
61	16q12.2	5	rs1558901	Enhancer_HMEC_H3K27Ac.hg19.sort	rs17817449	0.89747	-10180	TCONS_00024420	FTO
61	16q12.2	5	rs1558902	Enhancer_HMEC_HMMEnhancer.hg19.sort	rs17817449	0.931965	-9793	TCONS_00024420	FTO
61	16q12.2	5	rs1558902	Enhancer_HMEC_H3K9Ac.hg19.sort	rs17817449	0.931965	-9793	TCONS_00024420	FTO
61	16q12.2	5	rs1558902	Enhancer_HMEC_H3K27Ac.hg19.sort	rs17817449	0.931965	-9793	TCONS_00024420	FTO
61	16q12.2	5	rs1558902	Enhancer_HMEC_H3K4me1.hg19.sort	rs17817449	0.931965	-9793	TCONS_00024420	FTO
61	16q12.2	5	rs1558902	Enhancer_HMEC_H3K4me2.hg19.sort	rs17817449	0.931965	-9793	TCONS_00024420	FTO
61	16q12.2	5	rs17817288	Enhancer_HMEC_H3K4me1.hg19.sort	rs17817449	0.643644	-5603	TCONS_00024420	FTO
61	16q12.2	5	rs17817288	Enhancer_HMEC_H3K4me2.hg19.sort	rs17817449	0.643644	-5603	TCONS_00024420	FTO
61	16q12.2	5	rs17817288	Enhancer_HMEC_H3K9Ac.hg19.sort	rs17817449	0.643644	-5603	TCONS_00024420	FTO
61	16q12.2	5	rs17817288	Enhancer_HMEC_HMMEnhancer.hg19.sort	rs17817449	0.643644	-5603	TCONS_00024420	FTO
61	16q12.2	5	rs17817288	Enhancer_HMEC_H3K27Ac.hg19.sort	rs17817449	0.643644	-5603	TCONS_00024420	FTO
61	16q12.2	5	rs17817497	Enhancer_HMEC_H3K9Ac.hg19.sort	rs17817449	0.994609	2068	TCONS_00024420	FTO
61	16q12.2	5	rs17817497	Enhancer_HMEC_H3K27Ac.hg19.sort	rs17817449	0.994609	2068	TCONS_00024420	FTO
61	16q12.2	5	rs17817497	Enhancer_HMEC_H3K4me2.hg19.sort	rs17817449	0.994609	2068	TCONS_00024420	FTO
61	16q12.2	5	rs17817497	Enhancer_HMEC_HMMEnhancer.hg19.sort	rs17817449	0.994609	2068	TCONS_00024420	FTO
61	16q12.2	5	rs17817497	Enhancer_HMEC_H3K4me1.hg19.sort	rs17817449	0.994609	2068	TCONS_00024420	FTO
61	16q12.2	5	rs3751813	Enhancer_HMEC_HMMEnhancer.hg19.sort	rs17817449	0.572471	5341	TCONS_00024420	FTO
61	16q12.2	5	rs3751813	Enhancer_HMEC_H3K4me2.hg19.sort	rs17817449	0.572471	5341	TCONS_00024420	FTO
61	16q12.2	5	rs3751813	Enhancer_HMEC_H3K4me1.hg19.sort	rs17817449	0.572471	5341	TCONS_00024420	FTO
61	16q12.2	5	rs3751813	Enhancer_HMEC_H3K9Ac.hg19.sort	rs17817449	0.572471	5341	TCONS_00024420	FTO
61	16q12.2	5	rs3751813	Enhancer_HMEC_H3K27Ac.hg19.sort	rs17817449	0.572471	5341	TCONS_00024420	FTO
61	16q12.2	5	rs3751814	Enhancer_HMEC_H3K27Ac.hg19.sort	rs17817449	0.994609	5357	TCONS_00024420	FTO
61	16q12.2	5	rs3751814	Enhancer_HMEC_H3K4me1.hg19.sort	rs17817449	0.994609	5357	TCONS_00024420	FTO
61	16q12.2	5	rs3751814	Enhancer_HMEC_HMMEnhancer.hg19.sort	rs17817449	0.994609	5357	TCONS_00024420	FTO
61	16q12.2	5	rs3751814	Enhancer_HMEC_H3K4me2.hg19.sort	rs17817449	0.994609	5357	TCONS_00024420	FTO
61	16q12.2	5	rs3751814	Enhancer_HMEC_H3K9Ac.hg19.sort	rs17817449	0.994609	5357	TCONS_00024420	FTO
61	16q12.2	5	rs55872725	Enhancer_HMEC_H3K4me2.hg19.sort	rs17817449	0.931965	-4244	TCONS_00024420	FTO
61	16q12.2	5	rs55872725	Enhancer_HMEC_H3K27Ac.hg19.sort	rs17817449	0.931965	-4244	TCONS_00024420	FTO
61	16q12.2	5	rs55872725	Enhancer_HMEC_H3K4me1.hg19.sort	rs17817449	0.931965	-4244	TCONS_00024420	FTO
61	16q12.2	5	rs55872725	Enhancer_HMEC_HMMEnhancer.hg19.sort	rs17817449	0.931965	-4244	TCONS_00024420	FTO
61	16q12.2	5	rs55872725	Enhancer_HMEC_H3K9Ac.hg19.sort	rs17817449	0.931965	-4244	TCONS_00024420	FTO
61	16q12.2	5	rs56313538	Enhancer_HMEC_H3K9Ac.hg19.sort	rs17817449	0.994609	5467	TCONS_00024420	FTO
61	16q12.2	5	rs56313538	Enhancer_HMEC_HMMEnhancer.hg19.sort	rs17817449	0.994609	5467	TCONS_00024420	FTO
61	16q12.2	5	rs56313538	Enhancer_HMEC_H3K4me1.hg19.sort	rs17817449	0.994609	5467	TCONS_00024420	FTO
61	16q12.2	5	rs56313538	Enhancer_HMEC_H3K4me2.hg19.sort	rs17817449	0.994609	5467	TCONS_00024420	FTO
61	16q12.2	5	rs56313538	Enhancer_HMEC_H3K27Ac.hg19.sort	rs17817449	0.994609	5467	TCONS_00024420	FTO
61	16q12.2	5	rs62033399	Enhancer_HMEC_H3K4me2.hg19.sort	rs17817449	0.994609	-2424	TCONS_00024420	FTO
61	16q12.2	5	rs62033399	Enhancer_HMEC_H3K4me1.hg19.sort	rs17817449	0.994609	-2424	TCONS_00024420	FTO
61	16q12.2	5	rs62033399	Enhancer_HMEC_HMMEnhancer.hg19.sort	rs17817449	0.994609	-2424	TCONS_00024420	FTO
61	16q12.2	5	rs62033399	Enhancer_HMEC_H3K27Ac.hg19.sort	rs17817449	0.994609	-2424	TCONS_00024420	FTO
61	16q12.2	5	rs62033399	Enhancer_HMEC_H3K9Ac.hg19.sort	rs17817449	0.994609	-2424	TCONS_00024420	FTO
61	16q12.2	5	rs62033400	Enhancer_HMEC_H3K9Ac.hg19.sort	rs17817449	1	-1579	TCONS_00024420	FTO
61	16q12.2	5	rs62033400	Enhancer_HMEC_H3K4me1.hg19.sort	rs17817449	1	-1579	TCONS_00024420	FTO
61	16q12.2	5	rs62033400	Enhancer_HMEC_H3K4me2.hg19.sort	rs17817449	1	-1579	TCONS_00024420	FTO
61	16q12.2	5	rs62033400	Enhancer_HMEC_HMMEnhancer.hg19.sort	rs17817449	1	-1579	TCONS_00024420	FTO
61	16q12.2	5	rs62033400	Enhancer_HMEC_H3K27Ac.hg19.sort	rs17817449	1	-1579	TCONS_00024420	FTO
61	16q12.2	5	rs62048402	Enhancer_HMEC_H3K4me2.hg19.sort	rs17817449	0.931965	-10144	TCONS_00024420	FTO
61	16q12.2	5	rs62048402	Enhancer_HMEC_HMMEnhancer.hg19.sort	rs17817449	0.931965	-10144	TCONS_00024420	FTO
61	16q12.2	5	rs62048402	Enhancer_HMEC_H3K9Ac.hg19.sort	rs17817449	0.931965	-10144	TCONS_00024420	FTO
61	16q12.2	5	rs62048402	Enhancer_HMEC_H3K4me1.hg19.sort	rs17817449	0.931965	-10144	TCONS_00024420	FTO
61	16q12.2	5	rs62048402	Enhancer_HMEC_H3K27Ac.hg19.sort	rs17817449	0.931965	-10144	TCONS_00024420	FTO
61	16q12.2	5	rs7187250	Enhancer_HMEC_H3K4me2.hg19.sort	rs17817449	0.994609	-2821	TCONS_00024420	FTO
61	16q12.2	5	rs7187250	Enhancer_HMEC_H3K9Ac.hg19.sort	rs17817449	0.994609	-2821	TCONS_00024420	FTO
61	16q12.2	5	rs7187250	Enhancer_HMEC_H3K4me1.hg19.sort	rs17817449	0.994609	-2821	TCONS_00024420	FTO
61	16q12.2	5	rs7187250	Enhancer_HMEC_H3K27Ac.hg19.sort	rs17817449	0.994609	-2821	TCONS_00024420	FTO
61	16q12.2	5	rs7187250	Enhancer_HMEC_HMMEnhancer.hg19.sort	rs17817449	0.994609	-2821	TCONS_00024420	FTO
61	16q12.2	5	rs7193144	Enhancer_HMEC_H3K4me2.hg19.sort	rs17817449	0.994609	-2681	TCONS_00024420	FTO
61	16q12.2	5	rs7193144	Enhancer_HMEC_HMMEnhancer.hg19.sort	rs17817449	0.994609	-2681	TCONS_00024420	FTO
61	16q12.2	5	rs7193144	Enhancer_HMEC_H3K27Ac.hg19.sort	rs17817449	0.994609	-2681	TCONS_00024420	FTO
61	16q12.2	5	rs7193144	Enhancer_HMEC_H3K9Ac.hg19.sort	rs17817449	0.994609	-2681	TCONS_00024420	FTO
61	16q12.2	5	rs7193144	Enhancer_HMEC_H3K4me1.hg19.sort	rs17817449	0.994609	-2681	TCONS_00024420	FTO
61	16q12.2	5	rs8043757	Enhancer_HMEC_H3K9Ac.hg19.sort	rs17817449	0.994609	83	TCONS_00024420	FTO
61	16q12.2	5	rs8043757	Enhancer_HMEC_H3K27Ac.hg19.sort	rs17817449	0.994609	83	TCONS_00024420	FTO
61	16q12.2	5	rs8043757	Enhancer_HMEC_H3K4me2.hg19.sort	rs17817449	0.994609	83	TCONS_00024420	FTO
61	16q12.2	5	rs8043757	Enhancer_HMEC_HMMEnhancer.hg19.sort	rs17817449	0.994609	83	TCONS_00024420	FTO
61	16q12.2	5	rs8043757	Enhancer_HMEC_H3K4me1.hg19.sort	rs17817449	0.994609	83	TCONS_00024420	FTO
61	16q12.2	5	rs8050136	Enhancer_HMEC_H3K9Ac.hg19.sort	rs17817449	0.994609	2908	TCONS_00024420	FTO
61	16q12.2	5	rs8050136	Enhancer_HMEC_HMMEnhancer.hg19.sort	rs17817449	0.994609	2908	TCONS_00024420	FTO
61	16q12.2	5	rs8050136	Enhancer_HMEC_H3K4me2.hg19.sort	rs17817449	0.994609	2908	TCONS_00024420	FTO
61	16q12.2	5	rs8050136	Enhancer_HMEC_H3K27Ac.hg19.sort	rs17817449	0.994609	2908	TCONS_00024420	FTO
61	16q12.2	5	rs8050136	Enhancer_HMEC_H3K4me1.hg19.sort	rs17817449	0.994609	2908	TCONS_00024420	FTO
61	16q12.2	5	rs8051591	Enhancer_HMEC_HMMEnhancer.hg19.sort	rs17817449	1	3385	TCONS_00024420	FTO
61	16q12.2	5	rs8051591	Enhancer_HMEC_H3K4me1.hg19.sort	rs17817449	1	3385	TCONS_00024420	FTO
61	16q12.2	5	rs8051591	Enhancer_HMEC_H3K9Ac.hg19.sort	rs17817449	1	3385	TCONS_00024420	FTO
61	16q12.2	5	rs8051591	Enhancer_HMEC_H3K27Ac.hg19.sort	rs17817449	1	3385	TCONS_00024420	FTO
61	16q12.2	5	rs8051591	Enhancer_HMEC_H3K4me2.hg19.sort	rs17817449	1	3385	TCONS_00024420	FTO
61	16q12.2	5	rs8055197	Enhancer_HMEC_H3K9Ac.hg19.sort	rs17817449	0.623475	-10211	TCONS_00024420	FTO
61	16q12.2	5	rs8055197	Enhancer_HMEC_H3K4me1.hg19.sort	rs17817449	0.623475	-10211	TCONS_00024420	FTO
61	16q12.2	5	rs8055197	Enhancer_HMEC_H3K4me2.hg19.sort	rs17817449	0.623475	-10211	TCONS_00024420	FTO
61	16q12.2	5	rs8055197	Enhancer_HMEC_H3K27Ac.hg19.sort	rs17817449	0.623475	-10211	TCONS_00024420	FTO
61	16q12.2	5	rs8055197	Enhancer_HMEC_HMMEnhancer.hg19.sort	rs17817449	0.623475	-10211	TCONS_00024420	FTO
61	16q12.2	5	rs8057044	Enhancer_HMEC_H3K4me1.hg19.sort	rs17817449	0.734554	-753	TCONS_00024420	FTO
61	16q12.2	5	rs8057044	Enhancer_HMEC_HMMEnhancer.hg19.sort	rs17817449	0.734554	-753	TCONS_00024420	FTO
61	16q12.2	5	rs8057044	Enhancer_HMEC_H3K4me2.hg19.sort	rs17817449	0.734554	-753	TCONS_00024420	FTO
61	16q12.2	5	rs8057044	Enhancer_HMEC_H3K27Ac.hg19.sort	rs17817449	0.734554	-753	TCONS_00024420	FTO
61	16q12.2	5	rs8057044	Enhancer_HMEC_H3K9Ac.hg19.sort	rs17817449	0.734554	-753	TCONS_00024420	FTO
61	16q12.2	5	rs8063057	Enhancer_HMEC_H3K4me2.hg19.sort	rs17817449	1	-934	TCONS_00024420	FTO
61	16q12.2	5	rs8063057	Enhancer_HMEC_H3K9Ac.hg19.sort	rs17817449	1	-934	TCONS_00024420	FTO
61	16q12.2	5	rs8063057	Enhancer_HMEC_H3K4me1.hg19.sort	rs17817449	1	-934	TCONS_00024420	FTO
61	16q12.2	5	rs8063057	Enhancer_HMEC_HMMEnhancer.hg19.sort	rs17817449	1	-934	TCONS_00024420	FTO
61	16q12.2	5	rs8063057	Enhancer_HMEC_H3K27Ac.hg19.sort	rs17817449	1	-934	TCONS_00024420	FTO
61	16q12.2	5	rs9923147	Enhancer_HMEC_H3K4me2.hg19.sort	rs17817449	0.89747	-11818	TCONS_00024420	FTO
61	16q12.2	5	rs9923147	Enhancer_HMEC_H3K4me1.hg19.sort	rs17817449	0.89747	-11818	TCONS_00024420	FTO
61	16q12.2	5	rs9923147	Enhancer_HMEC_HMMEnhancer.hg19.sort	rs17817449	0.89747	-11818	TCONS_00024420	FTO
61	16q12.2	5	rs9923147	Enhancer_HMEC_H3K9Ac.hg19.sort	rs17817449	0.89747	-11818	TCONS_00024420	FTO
61	16q12.2	5	rs9923147	Enhancer_HMEC_H3K27Ac.hg19.sort	rs17817449	0.89747	-11818	TCONS_00024420	FTO
61	16q12.2	5	rs9923233	Enhancer_HMEC_H3K27Ac.hg19.sort	rs17817449	0.994609	5831	TCONS_00024420	FTO
61	16q12.2	5	rs9923233	Enhancer_HMEC_H3K9Ac.hg19.sort	rs17817449	0.994609	5831	TCONS_00024420	FTO
61	16q12.2	5	rs9923233	Enhancer_HMEC_HMMEnhancer.hg19.sort	rs17817449	0.994609	5831	TCONS_00024420	FTO
61	16q12.2	5	rs9923233	Enhancer_HMEC_H3K4me2.hg19.sort	rs17817449	0.994609	5831	TCONS_00024420	FTO
61	16q12.2	5	rs9923233	Enhancer_HMEC_H3K4me1.hg19.sort	rs17817449	0.994609	5831	TCONS_00024420	FTO
61	16q12.2	5	rs9923312	Enhancer_HMEC_HMMEnhancer.hg19.sort	rs17817449	0.994609	6000	TCONS_00024420	FTO
61	16q12.2	5	rs9923312	Enhancer_HMEC_H3K4me1.hg19.sort	rs17817449	0.994609	6000	TCONS_00024420	FTO
61	16q12.2	5	rs9923312	Enhancer_HMEC_H3K9Ac.hg19.sort	rs17817449	0.994609	6000	TCONS_00024420	FTO
61	16q12.2	5	rs9923312	Enhancer_HMEC_H3K4me2.hg19.sort	rs17817449	0.994609	6000	TCONS_00024420	FTO
61	16q12.2	5	rs9923312	Enhancer_HMEC_H3K27Ac.hg19.sort	rs17817449	0.994609	6000	TCONS_00024420	FTO
61	16q12.2	5	rs9923544	Enhancer_HMEC_H3K4me2.hg19.sort	rs17817449	0.89747	-11382	TCONS_00024420	FTO
61	16q12.2	5	rs9923544	Enhancer_HMEC_H3K27Ac.hg19.sort	rs17817449	0.89747	-11382	TCONS_00024420	FTO
61	16q12.2	5	rs9923544	Enhancer_HMEC_HMMEnhancer.hg19.sort	rs17817449	0.89747	-11382	TCONS_00024420	FTO
61	16q12.2	5	rs9923544	Enhancer_HMEC_H3K4me1.hg19.sort	rs17817449	0.89747	-11382	TCONS_00024420	FTO
61	16q12.2	5	rs9923544	Enhancer_HMEC_H3K9Ac.hg19.sort	rs17817449	0.89747	-11382	TCONS_00024420	FTO
61	16q12.2	5	rs9931900	Enhancer_HMEC_H3K4me2.hg19.sort	rs17817449	0.952056	5446	TCONS_00024420	FTO
61	16q12.2	5	rs9931900	Enhancer_HMEC_HMMEnhancer.hg19.sort	rs17817449	0.952056	5446	TCONS_00024420	FTO
61	16q12.2	5	rs9931900	Enhancer_HMEC_H3K27Ac.hg19.sort	rs17817449	0.952056	5446	TCONS_00024420	FTO
61	16q12.2	5	rs9931900	Enhancer_HMEC_H3K4me1.hg19.sort	rs17817449	0.952056	5446	TCONS_00024420	FTO
61	16q12.2	5	rs9931900	Enhancer_HMEC_H3K9Ac.hg19.sort	rs17817449	0.952056	5446	TCONS_00024420	FTO
61	16q12.2	5	rs9933509	Enhancer_HMEC_H3K4me2.hg19.sort	rs17817449	0.957506	4800	TCONS_00024420	FTO
61	16q12.2	5	rs9933509	Enhancer_HMEC_H3K27Ac.hg19.sort	rs17817449	0.957506	4800	TCONS_00024420	FTO
61	16q12.2	5	rs9933509	Enhancer_HMEC_H3K4me1.hg19.sort	rs17817449	0.957506	4800	TCONS_00024420	FTO
61	16q12.2	5	rs9933509	Enhancer_HMEC_H3K9Ac.hg19.sort	rs17817449	0.957506	4800	TCONS_00024420	FTO
61	16q12.2	5	rs9933509	Enhancer_HMEC_HMMEnhancer.hg19.sort	rs17817449	0.957506	4800	TCONS_00024420	FTO
61	16q12.2	5	rs9935401	Enhancer_HMEC_H3K27Ac.hg19.sort	rs17817449	1	3471	TCONS_00024420	FTO
61	16q12.2	5	rs9935401	Enhancer_HMEC_HMMEnhancer.hg19.sort	rs17817449	1	3471	TCONS_00024420	FTO
61	16q12.2	5	rs9935401	Enhancer_HMEC_H3K4me1.hg19.sort	rs17817449	1	3471	TCONS_00024420	FTO
61	16q12.2	5	rs9935401	Enhancer_HMEC_H3K9Ac.hg19.sort	rs17817449	1	3471	TCONS_00024420	FTO
61	16q12.2	5	rs9935401	Enhancer_HMEC_H3K4me2.hg19.sort	rs17817449	1	3471	TCONS_00024420	FTO
61	16q12.2	5	rs9936385	Enhancer_HMEC_H3K9Ac.hg19.sort	rs17817449	0.994609	5802	TCONS_00024420	FTO
61	16q12.2	5	rs9936385	Enhancer_HMEC_H3K4me1.hg19.sort	rs17817449	0.994609	5802	TCONS_00024420	FTO
61	16q12.2	5	rs9936385	Enhancer_HMEC_H3K4me2.hg19.sort	rs17817449	0.994609	5802	TCONS_00024420	FTO
61	16q12.2	5	rs9936385	Enhancer_HMEC_HMMEnhancer.hg19.sort	rs17817449	0.994609	5802	TCONS_00024420	FTO
61	16q12.2	5	rs9936385	Enhancer_HMEC_H3K27Ac.hg19.sort	rs17817449	0.994609	5802	TCONS_00024420	FTO
61	16q12.2	5	rs9972653	Enhancer_HMEC_H3K27Ac.hg19.sort	rs17817449	0.994609	996	TCONS_00024420	FTO
61	16q12.2	5	rs9972653	Enhancer_HMEC_H3K4me1.hg19.sort	rs17817449	0.994609	996	TCONS_00024420	FTO
61	16q12.2	5	rs9972653	Enhancer_HMEC_H3K4me2.hg19.sort	rs17817449	0.994609	996	TCONS_00024420	FTO
61	16q12.2	5	rs9972653	Enhancer_HMEC_HMMEnhancer.hg19.sort	rs17817449	0.994609	996	TCONS_00024420	FTO
61	16q12.2	5	rs9972653	Enhancer_HMEC_H3K9Ac.hg19.sort	rs17817449	0.994609	996	TCONS_00024420	FTO
56	14q24.1	5	rs1555945	Enhancer_HMEC_H3K4me1.hg19.sort	rs2588809	0.66581	-35630	TCONS_00022775	RAD51B
56	14q24.1	5	rs1555945	Enhancer_HMEC_H3K27Ac.hg19.sort	rs2588809	0.66581	-35630	TCONS_00022775	RAD51B
56	14q24.1	5	rs1555945	Enhancer_HMEC_H3K4me2.hg19.sort	rs2588809	0.66581	-35630	TCONS_00022775	RAD51B
56	14q24.1	5	rs1555945	Enhancer_HMEC_Uw_Rep2_DNaseI.hg19.sort	rs2588809	0.66581	-35630	TCONS_00022775	RAD51B
56	14q24.1	5	rs1555945	Enhancer_HMEC_HMMEnhancer.hg19.sort	rs2588809	0.66581	-35630	TCONS_00022775	RAD51B
56	14q24.1	5	rs2588827	Enhancer_HMEC_H3K27Ac.hg19.sort	rs2588809	0.641443	-45987	TCONS_00022775	RAD51B
56	14q24.1	5	rs2588827	Enhancer_HMEC_H3K4me1.hg19.sort	rs2588809	0.641443	-45987	TCONS_00022775	RAD51B
56	14q24.1	5	rs2588827	Enhancer_HMEC_H3K4me2.hg19.sort	rs2588809	0.641443	-45987	TCONS_00022775	RAD51B
56	14q24.1	5	rs2588827	Enhancer_HMEC_HMMEnhancer.hg19.sort	rs2588809	0.641443	-45987	TCONS_00022775	RAD51B
56	14q24.1	5	rs2588827	Enhancer_HMEC_H3K9Ac.hg19.sort	rs2588809	0.641443	-45987	TCONS_00022775	RAD51B
56	14q24.1	5	rs2588828	Enhancer_HMEC_H3K27Ac.hg19.sort	rs2588809	0.710513	-46947	TCONS_00022775	RAD51B
56	14q24.1	5	rs2588828	Enhancer_HMEC_H3K4me1.hg19.sort	rs2588809	0.710513	-46947	TCONS_00022775	RAD51B
56	14q24.1	5	rs2588828	Enhancer_HMEC_H3K4me2.hg19.sort	rs2588809	0.710513	-46947	TCONS_00022775	RAD51B
56	14q24.1	5	rs2588828	Enhancer_HMEC_HMMEnhancer.hg19.sort	rs2588809	0.710513	-46947	TCONS_00022775	RAD51B
56	14q24.1	5	rs2588828	Enhancer_HMEC_H3K9Ac.hg19.sort	rs2588809	0.710513	-46947	TCONS_00022775	RAD51B
56	14q24.1	5	rs2588831	Enhancer_HMEC_H3K4me1.hg19.sort	rs2588809	0.5869	-54206	TCONS_00022775	RAD51B
56	14q24.1	5	rs2588831	Enhancer_HMEC_H3K4me2.hg19.sort	rs2588809	0.5869	-54206	TCONS_00022775	RAD51B
56	14q24.1	5	rs2588831	Enhancer_HMEC_H3K9Ac.hg19.sort	rs2588809	0.5869	-54206	TCONS_00022775	RAD51B
56	14q24.1	5	rs2588831	Enhancer_HMEC_H3K27Ac.hg19.sort	rs2588809	0.5869	-54206	TCONS_00022775	RAD51B
56	14q24.1	5	rs2588831	Enhancer_HMEC_HMMEnhancer.hg19.sort	rs2588809	0.5869	-54206	TCONS_00022775	RAD51B
47	11q13.1	5	rs11227311	Enhancer_HMEC_H3K4me2.hg19.sort	rs3903072	0.899624	2191	TCONS_00019671	SNX32
47	11q13.1	5	rs11227311	Enhancer_HMEC_H3K9Ac.hg19.sort	rs3903072	0.899624	2191	TCONS_00019671	SNX32
47	11q13.1	5	rs11227311	Enhancer_HMEC_H3K27Ac.hg19.sort	rs3903072	0.899624	2191	TCONS_00019671	SNX32
47	11q13.1	5	rs11227311	Enhancer_HMEC_HMMEnhancer.hg19.sort	rs3903072	0.899624	2191	TCONS_00019671	SNX32
47	11q13.1	5	rs11227311	Enhancer_HMEC_H3K4me1.hg19.sort	rs3903072	0.899624	2191	TCONS_00019671	SNX32
18	5p12	5	rs4412123	Enhancer_HMEC_H3K4me1.hg19.sort	rs4415084	0.829781	213773	TCONS_00009394	MRPS30
18	5p12	5	rs4412123	Enhancer_HMEC_H3K27Ac.hg19.sort	rs4415084	0.829781	213773	TCONS_00009394	MRPS30
18	5p12	5	rs4412123	Enhancer_HMEC_H3K4me2.hg19.sort	rs4415084	0.829781	213773	TCONS_00009394	MRPS30
18	5p12	5	rs4412123	Enhancer_HMEC_H3K9Ac.hg19.sort	rs4415084	0.829781	213773	TCONS_00009394	MRPS30
18	5p12	5	rs4412123	Enhancer_HMEC_HMMEnhancer.hg19.sort	rs4415084	0.829781	213773	TCONS_00009394	MRPS30
18	5p12	5	rs7720551	Enhancer_HMEC_H3K27Ac.hg19.sort	rs4415084	0.972906	1962	TCONS_00009648	MRPS30
18	5p12	5	rs7720551	Enhancer_HMEC_HMMEnhancer.hg19.sort	rs4415084	0.972906	1962	TCONS_00009648	MRPS30
18	5p12	5	rs7720551	Enhancer_HMEC_H3K4me1.hg19.sort	rs4415084	0.972906	1962	TCONS_00009648	MRPS30
18	5p12	5	rs7720551	Enhancer_HMEC_H3K4me2.hg19.sort	rs4415084	0.972906	1962	TCONS_00009648	MRPS30
18	5p12	5	rs7720551	Enhancer_HMEC_H3K9Ac.hg19.sort	rs4415084	0.972906	1962	TCONS_00009648	MRPS30
67	19p13.11	5	rs11670392	Enhancer_HMEC_HMMEnhancer.hg19.sort	rs4808801	0.505459	36639	TCONS_00026930	ELL
67	19p13.11	5	rs11670392	Enhancer_HMEC_H3K4me2.hg19.sort	rs4808801	0.505459	36639	TCONS_00026930	ELL
67	19p13.11	5	rs11670392	Enhancer_HMEC_H3K27Ac.hg19.sort	rs4808801	0.505459	36639	TCONS_00026930	ELL
67	19p13.11	5	rs11670392	Enhancer_HMEC_Duke_DNaseI.hg19.sort	rs4808801	0.505459	36639	TCONS_00026930	ELL
67	19p13.11	5	rs11670392	Enhancer_HMEC_H3K4me1.hg19.sort	rs4808801	0.505459	36639	TCONS_00026930	ELL
14	3p24.1	5	rs55676236	Enhancer_HMEC_HMMEnhancer.hg19.sort	rs4973768	0.568599	-24415	TCONS_00005969	NEK10
14	3p24.1	5	rs55676236	Enhancer_HMEC_H3K9Ac.hg19.sort	rs4973768	0.568599	-24415	TCONS_00005969	NEK10
14	3p24.1	5	rs55676236	Enhancer_HMEC_H3K4me2.hg19.sort	rs4973768	0.568599	-24415	TCONS_00005969	NEK10
14	3p24.1	5	rs55676236	Enhancer_HMEC_H3K4me1.hg19.sort	rs4973768	0.568599	-24415	TCONS_00005969	NEK10
14	3p24.1	5	rs55676236	Enhancer_HMEC_H3K27Ac.hg19.sort	rs4973768	0.568599	-24415	TCONS_00005969	NEK10
71	22q13.1	5	rs17001997	Enhancer_HMEC_H3K4me1.hg19.sort	rs6001930	0.87306	28838	TCONS_00029427	MKL1
71	22q13.1	5	rs17001997	Enhancer_HMEC_H3K4me2.hg19.sort	rs6001930	0.87306	28838	TCONS_00029427	MKL1
71	22q13.1	5	rs17001997	Enhancer_HMEC_H3K27Ac.hg19.sort	rs6001930	0.87306	28838	TCONS_00029427	MKL1
71	22q13.1	5	rs17001997	Enhancer_HMEC_H3K9Ac.hg19.sort	rs6001930	0.87306	28838	TCONS_00029427	MKL1
71	22q13.1	5	rs17001997	Enhancer_HMEC_HMMEnhancer.hg19.sort	rs6001930	0.87306	28838	TCONS_00029427	MKL1
71	22q13.1	5	rs56108505	Enhancer_HMEC_H3K27Ac.hg19.sort	rs6001930	0.734334	148416	TCONS_00029427	MKL1
71	22q13.1	5	rs56108505	Enhancer_HMEC_H3K4me2.hg19.sort	rs6001930	0.734334	148416	TCONS_00029427	MKL1
71	22q13.1	5	rs56108505	Enhancer_HMEC_HMMEnhancer.hg19.sort	rs6001930	0.734334	148416	TCONS_00029427	MKL1
71	22q13.1	5	rs56108505	Enhancer_HMEC_H3K4me1.hg19.sort	rs6001930	0.734334	148416	TCONS_00029427	MKL1
71	22q13.1	5	rs56108505	Enhancer_HMEC_H3K9Ac.hg19.sort	rs6001930	0.734334	148416	TCONS_00029427	MKL1
71	22q13.1	5	rs718193	Enhancer_HMEC_H3K9Ac.hg19.sort	rs6001930	0.708846	147830	TCONS_00029427	MKL1
71	22q13.1	5	rs718193	Enhancer_HMEC_H3K4me1.hg19.sort	rs6001930	0.708846	147830	TCONS_00029427	MKL1
71	22q13.1	5	rs718193	Enhancer_HMEC_HMMEnhancer.hg19.sort	rs6001930	0.708846	147830	TCONS_00029427	MKL1
71	22q13.1	5	rs718193	Enhancer_HMEC_H3K27Ac.hg19.sort	rs6001930	0.708846	147830	TCONS_00029427	MKL1
71	22q13.1	5	rs718193	Enhancer_HMEC_H3K4me2.hg19.sort	rs6001930	0.708846	147830	TCONS_00029427	MKL1
71	22q13.1	5	rs73167069	Enhancer_HMEC_H3K4me2.hg19.sort	rs6001930	0.85916	2019	TCONS_00029427	SGSM3
71	22q13.1	5	rs73167069	Enhancer_HMEC_H3K27Ac.hg19.sort	rs6001930	0.85916	2019	TCONS_00029427	SGSM3
71	22q13.1	5	rs73167069	Enhancer_HMEC_H3K4me1.hg19.sort	rs6001930	0.85916	2019	TCONS_00029427	SGSM3
71	22q13.1	5	rs73167069	Enhancer_HMEC_FAIRE.hg19.sort	rs6001930	0.85916	2019	TCONS_00029427	SGSM3
71	22q13.1	5	rs73167069	Enhancer_HMEC_HMMEnhancer.hg19.sort	rs6001930	0.85916	2019	TCONS_00029427	SGSM3
71	22q13.1	5	rs73167097	Enhancer_HMEC_H3K4me1.hg19.sort	rs6001930	1	19472	TCONS_00029427	SGSM3
71	22q13.1	5	rs73167097	Enhancer_HMEC_H3K27Ac.hg19.sort	rs6001930	1	19472	TCONS_00029427	SGSM3
71	22q13.1	5	rs73167097	Enhancer_HMEC_H3K9Ac.hg19.sort	rs6001930	1	19472	TCONS_00029427	SGSM3
71	22q13.1	5	rs73167097	Enhancer_HMEC_H3K4me2.hg19.sort	rs6001930	1	19472	TCONS_00029427	SGSM3
71	22q13.1	5	rs73167097	Enhancer_HMEC_HMMEnhancer.hg19.sort	rs6001930	1	19472	TCONS_00029427	SGSM3
71	22q13.1	5	rs73167098	Enhancer_HMEC_HMMEnhancer.hg19.sort	rs6001930	1	19576	TCONS_00029427	SGSM3
71	22q13.1	5	rs73167098	Enhancer_HMEC_H3K9Ac.hg19.sort	rs6001930	1	19576	TCONS_00029427	SGSM3
71	22q13.1	5	rs73167098	Enhancer_HMEC_H3K27Ac.hg19.sort	rs6001930	1	19576	TCONS_00029427	SGSM3
71	22q13.1	5	rs73167098	Enhancer_HMEC_H3K4me1.hg19.sort	rs6001930	1	19576	TCONS_00029427	SGSM3
71	22q13.1	5	rs73167098	Enhancer_HMEC_H3K4me2.hg19.sort	rs6001930	1	19576	TCONS_00029427	SGSM3
3	1p36.22	5	rs2480785	Enhancer_HMEC_H3K4me2.hg19.sort	rs616488	0.801743	3043	TCONS_00000152	PEX14
3	1p36.22	5	rs2480785	Enhancer_HMEC_HMMEnhancer.hg19.sort	rs616488	0.801743	3043	TCONS_00000152	PEX14
3	1p36.22	5	rs2480785	Enhancer_HMEC_H3K4me1.hg19.sort	rs616488	0.801743	3043	TCONS_00000152	PEX14
3	1p36.22	5	rs2480785	Enhancer_HMEC_H3K9Ac.hg19.sort	rs616488	0.801743	3043	TCONS_00000152	PEX14
3	1p36.22	5	rs2480785	Enhancer_HMEC_H3K27Ac.hg19.sort	rs616488	0.801743	3043	TCONS_00000152	PEX14
3	1p36.22	5	rs596537	Enhancer_HMEC_H3K4me2.hg19.sort	rs616488	0.713138	-11506	TCONS_00000152	PEX14
3	1p36.22	5	rs596537	Enhancer_HMEC_HMMEnhancer.hg19.sort	rs616488	0.713138	-11506	TCONS_00000152	PEX14
3	1p36.22	5	rs596537	Enhancer_HMEC_H3K4me1.hg19.sort	rs616488	0.713138	-11506	TCONS_00000152	PEX14
3	1p36.22	5	rs596537	Enhancer_HMEC_H3K9Ac.hg19.sort	rs616488	0.713138	-11506	TCONS_00000152	PEX14
3	1p36.22	5	rs596537	Enhancer_HMEC_H3K27Ac.hg19.sort	rs616488	0.713138	-11506	TCONS_00000152	PEX14
3	1p36.22	5	rs597438	Enhancer_HMEC_H3K4me2.hg19.sort	rs616488	0.713138	-11710	TCONS_00000152	PEX14
3	1p36.22	5	rs597438	Enhancer_HMEC_H3K9Ac.hg19.sort	rs616488	0.713138	-11710	TCONS_00000152	PEX14
3	1p36.22	5	rs597438	Enhancer_HMEC_HMMEnhancer.hg19.sort	rs616488	0.713138	-11710	TCONS_00000152	PEX14
3	1p36.22	5	rs597438	Enhancer_HMEC_H3K27Ac.hg19.sort	rs616488	0.713138	-11710	TCONS_00000152	PEX14
3	1p36.22	5	rs597438	Enhancer_HMEC_H3K4me1.hg19.sort	rs616488	0.713138	-11710	TCONS_00000152	PEX14
3	1p36.22	5	rs620405	Enhancer_HMEC_H3K27Ac.hg19.sort	rs616488	0.713138	-11421	TCONS_00000152	PEX14
3	1p36.22	5	rs620405	Enhancer_HMEC_H3K9Ac.hg19.sort	rs616488	0.713138	-11421	TCONS_00000152	PEX14
3	1p36.22	5	rs620405	Enhancer_HMEC_H3K4me2.hg19.sort	rs616488	0.713138	-11421	TCONS_00000152	PEX14
3	1p36.22	5	rs620405	Enhancer_HMEC_HMMEnhancer.hg19.sort	rs616488	0.713138	-11421	TCONS_00000152	PEX14
3	1p36.22	5	rs620405	Enhancer_HMEC_H3K4me1.hg19.sort	rs616488	0.713138	-11421	TCONS_00000152	PEX14
3	1p36.22	5	rs622623	Enhancer_HMEC_HMMEnhancer.hg19.sort	rs616488	0.713138	-10958	TCONS_00000152	PEX14
3	1p36.22	5	rs622623	Enhancer_HMEC_H3K9Ac.hg19.sort	rs616488	0.713138	-10958	TCONS_00000152	PEX14
3	1p36.22	5	rs622623	Enhancer_HMEC_H3K27Ac.hg19.sort	rs616488	0.713138	-10958	TCONS_00000152	PEX14
3	1p36.22	5	rs622623	Enhancer_HMEC_H3K4me2.hg19.sort	rs616488	0.713138	-10958	TCONS_00000152	PEX14
3	1p36.22	5	rs622623	Enhancer_HMEC_H3K4me1.hg19.sort	rs616488	0.713138	-10958	TCONS_00000152	PEX14
3	1p36.22	5	rs660725	Enhancer_HMEC_HMMEnhancer.hg19.sort	rs616488	0.707097	-8671	TCONS_00000152	PEX14
3	1p36.22	5	rs660725	Enhancer_HMEC_H3K27Ac.hg19.sort	rs616488	0.707097	-8671	TCONS_00000152	PEX14
3	1p36.22	5	rs660725	Enhancer_HMEC_H3K4me2.hg19.sort	rs616488	0.707097	-8671	TCONS_00000152	PEX14
3	1p36.22	5	rs660725	Enhancer_HMEC_H3K9Ac.hg19.sort	rs616488	0.707097	-8671	TCONS_00000152	PEX14
3	1p36.22	5	rs660725	Enhancer_HMEC_H3K4me1.hg19.sort	rs616488	0.707097	-8671	TCONS_00000152	PEX14
3	1p36.22	5	rs662064	Enhancer_HMEC_H3K4me1.hg19.sort	rs616488	0.702625	-8964	TCONS_00000152	PEX14
3	1p36.22	5	rs662064	Enhancer_HMEC_HMMEnhancer.hg19.sort	rs616488	0.702625	-8964	TCONS_00000152	PEX14
3	1p36.22	5	rs662064	Enhancer_HMEC_H3K27Ac.hg19.sort	rs616488	0.702625	-8964	TCONS_00000152	PEX14
3	1p36.22	5	rs662064	Enhancer_HMEC_H3K4me2.hg19.sort	rs616488	0.702625	-8964	TCONS_00000152	PEX14
3	1p36.22	5	rs662064	Enhancer_HMEC_H3K9Ac.hg19.sort	rs616488	0.702625	-8964	TCONS_00000152	PEX14
15	3p26.1	5	rs2306881	Enhancer_HMEC_H3K9Ac.hg19.sort	rs6762644	0.661515	11436	TCONS_00005727	EGOT
15	3p26.1	5	rs2306881	Enhancer_HMEC_H3K27Ac.hg19.sort	rs6762644	0.661515	11436	TCONS_00005727	EGOT
15	3p26.1	5	rs2306881	Enhancer_HMEC_H3K4me2.hg19.sort	rs6762644	0.661515	11436	TCONS_00005727	EGOT
15	3p26.1	5	rs2306881	Enhancer_HMEC_H3K4me1.hg19.sort	rs6762644	0.661515	11436	TCONS_00005727	EGOT
15	3p26.1	5	rs2306881	Enhancer_HMEC_HMMEnhancer.hg19.sort	rs6762644	0.661515	11436	TCONS_00005727	EGOT
42	10q22.3	5	rs4980021	Enhancer_HMEC_H3K4me2.hg19.sort	rs704010	0.543254	-6586	TCONS_00018541	ZMIZ1
42	10q22.3	5	rs4980021	Enhancer_HMEC_H3K9Ac.hg19.sort	rs704010	0.543254	-6586	TCONS_00018541	ZMIZ1
42	10q22.3	5	rs4980021	Enhancer_HMEC_Duke_DNaseI.hg19.sort	rs704010	0.543254	-6586	TCONS_00018541	ZMIZ1
42	10q22.3	5	rs4980021	Enhancer_HMEC_H3K4me1.hg19.sort	rs704010	0.543254	-6586	TCONS_00018541	ZMIZ1
42	10q22.3	5	rs4980021	Enhancer_HMEC_HMMEnhancer.hg19.sort	rs704010	0.543254	-6586	TCONS_00018541	ZMIZ1
42	10q22.3	5	rs704006	Enhancer_HMEC_HMMEnhancer.hg19.sort	rs704010	0.610065	1826	TCONS_00018541	ZMIZ1
42	10q22.3	5	rs704006	Enhancer_HMEC_H3K27Ac.hg19.sort	rs704010	0.610065	1826	TCONS_00018541	ZMIZ1
42	10q22.3	5	rs704006	Enhancer_HMEC_H3K4me2.hg19.sort	rs704010	0.610065	1826	TCONS_00018541	ZMIZ1
42	10q22.3	5	rs704006	Enhancer_HMEC_H3K4me1.hg19.sort	rs704010	0.610065	1826	TCONS_00018541	ZMIZ1
42	10q22.3	5	rs704006	Enhancer_HMEC_H3K9Ac.hg19.sort	rs704010	0.610065	1826	TCONS_00018541	ZMIZ1
42	10q22.3	5	rs704007	Enhancer_HMEC_H3K27Ac.hg19.sort	rs704010	0.610065	1679	TCONS_00018541	ZMIZ1
42	10q22.3	5	rs704007	Enhancer_HMEC_HMMEnhancer.hg19.sort	rs704010	0.610065	1679	TCONS_00018541	ZMIZ1
42	10q22.3	5	rs704007	Enhancer_HMEC_H3K4me1.hg19.sort	rs704010	0.610065	1679	TCONS_00018541	ZMIZ1
42	10q22.3	5	rs704007	Enhancer_HMEC_H3K9Ac.hg19.sort	rs704010	0.610065	1679	TCONS_00018541	ZMIZ1
42	10q22.3	5	rs704007	Enhancer_HMEC_H3K4me2.hg19.sort	rs704010	0.610065	1679	TCONS_00018541	ZMIZ1
43	10q25.2	5	rs10885402	Enhancer_HMEC_H3K9Ac.hg19.sort	rs7904519	0.968542	-12230	TCONS_00018339	TCF7L2
43	10q25.2	5	rs10885402	Enhancer_HMEC_HMMEnhancer.hg19.sort	rs7904519	0.968542	-12230	TCONS_00018339	TCF7L2
43	10q25.2	5	rs10885402	Enhancer_HMEC_H3K4me2.hg19.sort	rs7904519	0.968542	-12230	TCONS_00018339	TCF7L2
43	10q25.2	5	rs10885402	Enhancer_HMEC_H3K27Ac.hg19.sort	rs7904519	0.968542	-12230	TCONS_00018339	TCF7L2
43	10q25.2	5	rs10885402	Enhancer_HMEC_H3K4me1.hg19.sort	rs7904519	0.968542	-12230	TCONS_00018339	TCF7L2
43	10q25.2	5	rs10885409	Enhancer_HMEC_H3K4me2.hg19.sort	rs7904519	0.911166	34145	TCONS_00018339	TCF7L2
43	10q25.2	5	rs10885409	Enhancer_HMEC_H3K27Ac.hg19.sort	rs7904519	0.911166	34145	TCONS_00018339	TCF7L2
43	10q25.2	5	rs10885409	Enhancer_HMEC_H3K9Ac.hg19.sort	rs7904519	0.911166	34145	TCONS_00018339	TCF7L2
43	10q25.2	5	rs10885409	Enhancer_HMEC_HMMEnhancer.hg19.sort	rs7904519	0.911166	34145	TCONS_00018339	TCF7L2
43	10q25.2	5	rs10885409	Enhancer_HMEC_H3K4me1.hg19.sort	rs7904519	0.911166	34145	TCONS_00018339	TCF7L2
43	10q25.2	5	rs11196180	Enhancer_HMEC_H3K4me2.hg19.sort	rs7904519	0.622253	-25898	TCONS_00018339	TCF7L2
43	10q25.2	5	rs11196180	Enhancer_HMEC_H3K4me1.hg19.sort	rs7904519	0.622253	-25898	TCONS_00018339	TCF7L2
43	10q25.2	5	rs11196180	Enhancer_HMEC_HMMEnhancer.hg19.sort	rs7904519	0.622253	-25898	TCONS_00018339	TCF7L2
43	10q25.2	5	rs11196180	Enhancer_HMEC_H3K27Ac.hg19.sort	rs7904519	0.622253	-25898	TCONS_00018339	TCF7L2
43	10q25.2	5	rs11196180	Enhancer_HMEC_H3K9Ac.hg19.sort	rs7904519	0.622253	-25898	TCONS_00018339	TCF7L2
43	10q25.2	5	rs11196205	Enhancer_HMEC_H3K4me1.hg19.sort	rs7904519	0.911166	33120	TCONS_00018339	TCF7L2
43	10q25.2	5	rs11196205	Enhancer_HMEC_H3K27Ac.hg19.sort	rs7904519	0.911166	33120	TCONS_00018339	TCF7L2
43	10q25.2	5	rs11196205	Enhancer_HMEC_H3K9Ac.hg19.sort	rs7904519	0.911166	33120	TCONS_00018339	TCF7L2
43	10q25.2	5	rs11196205	Enhancer_HMEC_H3K4me2.hg19.sort	rs7904519	0.911166	33120	TCONS_00018339	TCF7L2
43	10q25.2	5	rs11196205	Enhancer_HMEC_HMMEnhancer.hg19.sort	rs7904519	0.911166	33120	TCONS_00018339	TCF7L2
43	10q25.2	5	rs35936842	Enhancer_HMEC_H3K4me2.hg19.sort	rs7904519	0.646292	44845	TCONS_00018339	TCF7L2
43	10q25.2	5	rs35936842	Enhancer_HMEC_H3K9Ac.hg19.sort	rs7904519	0.646292	44845	TCONS_00018339	TCF7L2
43	10q25.2	5	rs35936842	Enhancer_HMEC_H3K4me1.hg19.sort	rs7904519	0.646292	44845	TCONS_00018339	TCF7L2
43	10q25.2	5	rs35936842	Enhancer_HMEC_H3K27Ac.hg19.sort	rs7904519	0.646292	44845	TCONS_00018339	TCF7L2
43	10q25.2	5	rs35936842	Enhancer_HMEC_HMMEnhancer.hg19.sort	rs7904519	0.646292	44845	TCONS_00018339	TCF7L2
43	10q25.2	5	rs4074718	Enhancer_HMEC_HMMEnhancer.hg19.sort	rs7904519	0.890541	-25310	TCONS_00018339	TCF7L2
43	10q25.2	5	rs4074718	Enhancer_HMEC_H3K27Ac.hg19.sort	rs7904519	0.890541	-25310	TCONS_00018339	TCF7L2
43	10q25.2	5	rs4074718	Enhancer_HMEC_H3K4me2.hg19.sort	rs7904519	0.890541	-25310	TCONS_00018339	TCF7L2
43	10q25.2	5	rs4074718	Enhancer_HMEC_H3K4me1.hg19.sort	rs7904519	0.890541	-25310	TCONS_00018339	TCF7L2
43	10q25.2	5	rs4074718	Enhancer_HMEC_H3K9Ac.hg19.sort	rs7904519	0.890541	-25310	TCONS_00018339	TCF7L2
43	10q25.2	5	rs4074720	Enhancer_HMEC_H3K4me1.hg19.sort	rs7904519	0.890541	-25430	TCONS_00018339	TCF7L2
43	10q25.2	5	rs4074720	Enhancer_HMEC_H3K9Ac.hg19.sort	rs7904519	0.890541	-25430	TCONS_00018339	TCF7L2
43	10q25.2	5	rs4074720	Enhancer_HMEC_H3K27Ac.hg19.sort	rs7904519	0.890541	-25430	TCONS_00018339	TCF7L2
43	10q25.2	5	rs4074720	Enhancer_HMEC_H3K4me2.hg19.sort	rs7904519	0.890541	-25430	TCONS_00018339	TCF7L2
43	10q25.2	5	rs4074720	Enhancer_HMEC_HMMEnhancer.hg19.sort	rs7904519	0.890541	-25430	TCONS_00018339	TCF7L2
43	10q25.2	5	rs7071302	Enhancer_HMEC_H3K27Ac.hg19.sort	rs7904519	0.90596	43600	TCONS_00018339	TCF7L2
43	10q25.2	5	rs7071302	Enhancer_HMEC_H3K4me2.hg19.sort	rs7904519	0.90596	43600	TCONS_00018339	TCF7L2
43	10q25.2	5	rs7071302	Enhancer_HMEC_H3K9Ac.hg19.sort	rs7904519	0.90596	43600	TCONS_00018339	TCF7L2
43	10q25.2	5	rs7071302	Enhancer_HMEC_HMMEnhancer.hg19.sort	rs7904519	0.90596	43600	TCONS_00018339	TCF7L2
43	10q25.2	5	rs7071302	Enhancer_HMEC_H3K4me1.hg19.sort	rs7904519	0.90596	43600	TCONS_00018339	TCF7L2
37	9q31.2	5	rs500708	Enhancer_HMEC_HMMEnhancer.hg19.sort	rs865686	0.6463	36629	TCONS_00015868	KLF4
37	9q31.2	5	rs500708	Enhancer_HMEC_H3K4me1.hg19.sort	rs865686	0.6463	36629	TCONS_00015868	KLF4
37	9q31.2	5	rs500708	Enhancer_HMEC_H3K9Ac.hg19.sort	rs865686	0.6463	36629	TCONS_00015868	KLF4
37	9q31.2	5	rs500708	Enhancer_HMEC_H3K27Ac.hg19.sort	rs865686	0.6463	36629	TCONS_00015868	KLF4
37	9q31.2	5	rs500708	Enhancer_HMEC_H3K4me2.hg19.sort	rs865686	0.6463	36629	TCONS_00015868	KLF4
37	9q31.2	5	rs630611	Enhancer_HMEC_HMMEnhancer.hg19.sort	rs865686	0.843323	36929	TCONS_00015868	KLF4
37	9q31.2	5	rs630611	Enhancer_HMEC_H3K27Ac.hg19.sort	rs865686	0.843323	36929	TCONS_00015868	KLF4
37	9q31.2	5	rs630611	Enhancer_HMEC_H3K4me2.hg19.sort	rs865686	0.843323	36929	TCONS_00015868	KLF4
37	9q31.2	5	rs630611	Enhancer_HMEC_H3K9Ac.hg19.sort	rs865686	0.843323	36929	TCONS_00015868	KLF4
37	9q31.2	5	rs630611	Enhancer_HMEC_H3K4me1.hg19.sort	rs865686	0.843323	36929	TCONS_00015868	KLF4
37	9q31.2	5	rs837993	Enhancer_HMEC_H3K4me2.hg19.sort	rs865686	0.6463	36289	TCONS_00015868	KLF4
37	9q31.2	5	rs837993	Enhancer_HMEC_H3K9Ac.hg19.sort	rs865686	0.6463	36289	TCONS_00015868	KLF4
37	9q31.2	5	rs837993	Enhancer_HMEC_H3K4me1.hg19.sort	rs865686	0.6463	36289	TCONS_00015868	KLF4
37	9q31.2	5	rs837993	Enhancer_HMEC_H3K27Ac.hg19.sort	rs865686	0.6463	36289	TCONS_00015868	KLF4
37	9q31.2	5	rs837993	Enhancer_HMEC_HMMEnhancer.hg19.sort	rs865686	0.6463	36289	TCONS_00015868	KLF4
37	9q31.2	5	rs837994	Enhancer_HMEC_H3K27Ac.hg19.sort	rs865686	0.843323	38191	TCONS_00015868	KLF4
37	9q31.2	5	rs837994	Enhancer_HMEC_H3K9Ac.hg19.sort	rs865686	0.843323	38191	TCONS_00015868	KLF4
37	9q31.2	5	rs837994	Enhancer_HMEC_H3K4me2.hg19.sort	rs865686	0.843323	38191	TCONS_00015868	KLF4
37	9q31.2	5	rs837994	Enhancer_HMEC_HMMEnhancer.hg19.sort	rs865686	0.843323	38191	TCONS_00015868	KLF4
37	9q31.2	5	rs837994	Enhancer_HMEC_H3K4me1.hg19.sort	rs865686	0.843323	38191	TCONS_00015868	KLF4
30	8p12	5	rs10087058	Enhancer_HMEC_H3K9Ac.hg19.sort	rs9693444	0.906587	4926	TCONS_00014555	C8orf75
30	8p12	5	rs10087058	Enhancer_HMEC_H3K27Ac.hg19.sort	rs9693444	0.906587	4926	TCONS_00014555	C8orf75
30	8p12	5	rs10087058	Enhancer_HMEC_H3K4me1.hg19.sort	rs9693444	0.906587	4926	TCONS_00014555	C8orf75
30	8p12	5	rs10087058	Enhancer_HMEC_H3K4me2.hg19.sort	rs9693444	0.906587	4926	TCONS_00014555	C8orf75
30	8p12	5	rs10087058	Enhancer_HMEC_HMMEnhancer.hg19.sort	rs9693444	0.906587	4926	TCONS_00014555	C8orf75
30	8p12	5	rs12155535	Enhancer_HMEC_H3K4me2.hg19.sort	rs9693444	0.872136	13897	TCONS_00014555	C8orf75
30	8p12	5	rs12155535	Enhancer_HMEC_H3K4me1.hg19.sort	rs9693444	0.872136	13897	TCONS_00014555	C8orf75
30	8p12	5	rs12155535	Enhancer_HMEC_HMMEnhancer.hg19.sort	rs9693444	0.872136	13897	TCONS_00014555	C8orf75
30	8p12	5	rs12155535	Enhancer_HMEC_H3K27Ac.hg19.sort	rs9693444	0.872136	13897	TCONS_00014555	C8orf75
30	8p12	5	rs12155535	Enhancer_HMEC_H3K9Ac.hg19.sort	rs9693444	0.872136	13897	TCONS_00014555	C8orf75
30	8p12	5	rs12155815	Enhancer_HMEC_H3K4me1.hg19.sort	rs9693444	0.872136	13920	TCONS_00014555	C8orf75
30	8p12	5	rs12155815	Enhancer_HMEC_H3K4me2.hg19.sort	rs9693444	0.872136	13920	TCONS_00014555	C8orf75
30	8p12	5	rs12155815	Enhancer_HMEC_HMMEnhancer.hg19.sort	rs9693444	0.872136	13920	TCONS_00014555	C8orf75
30	8p12	5	rs12155815	Enhancer_HMEC_H3K27Ac.hg19.sort	rs9693444	0.872136	13920	TCONS_00014555	C8orf75
30	8p12	5	rs12155815	Enhancer_HMEC_H3K9Ac.hg19.sort	rs9693444	0.872136	13920	TCONS_00014555	C8orf75
30	8p12	5	rs12546747	Enhancer_HMEC_HMMEnhancer.hg19.sort	rs9693444	0.942338	17723	TCONS_00014555	C8orf75
30	8p12	5	rs12546747	Enhancer_HMEC_H3K4me2.hg19.sort	rs9693444	0.942338	17723	TCONS_00014555	C8orf75
30	8p12	5	rs12546747	Enhancer_HMEC_H3K4me1.hg19.sort	rs9693444	0.942338	17723	TCONS_00014555	C8orf75
30	8p12	5	rs12546747	Enhancer_HMEC_H3K27Ac.hg19.sort	rs9693444	0.942338	17723	TCONS_00014555	C8orf75
30	8p12	5	rs12546747	Enhancer_HMEC_H3K9Ac.hg19.sort	rs9693444	0.942338	17723	TCONS_00014555	C8orf75
30	8p12	5	rs4732988	Enhancer_HMEC_HMMEnhancer.hg19.sort	rs9693444	0.678728	18168	TCONS_00014555	C8orf75
30	8p12	5	rs4732988	Enhancer_HMEC_H3K9Ac.hg19.sort	rs9693444	0.678728	18168	TCONS_00014555	C8orf75
30	8p12	5	rs4732988	Enhancer_HMEC_H3K4me1.hg19.sort	rs9693444	0.678728	18168	TCONS_00014555	C8orf75
30	8p12	5	rs4732988	Enhancer_HMEC_H3K27Ac.hg19.sort	rs9693444	0.678728	18168	TCONS_00014555	C8orf75
30	8p12	5	rs4732988	Enhancer_HMEC_H3K4me2.hg19.sort	rs9693444	0.678728	18168	TCONS_00014555	C8orf75
30	8p12	5	rs6558137	Enhancer_HMEC_H3K4me2.hg19.sort	rs9693444	0.930451	18034	TCONS_00014555	C8orf75
30	8p12	5	rs6558137	Enhancer_HMEC_H3K27Ac.hg19.sort	rs9693444	0.930451	18034	TCONS_00014555	C8orf75
30	8p12	5	rs6558137	Enhancer_HMEC_H3K4me1.hg19.sort	rs9693444	0.930451	18034	TCONS_00014555	C8orf75
30	8p12	5	rs6558137	Enhancer_HMEC_HMMEnhancer.hg19.sort	rs9693444	0.930451	18034	TCONS_00014555	C8orf75
30	8p12	5	rs6558137	Enhancer_HMEC_H3K9Ac.hg19.sort	rs9693444	0.930451	18034	TCONS_00014555	C8orf75
30	8p12	5	rs9314380	Enhancer_HMEC_H3K4me1.hg19.sort	rs9693444	0.901448	4777	TCONS_00014555	C8orf75
30	8p12	5	rs9314380	Enhancer_HMEC_H3K9Ac.hg19.sort	rs9693444	0.901448	4777	TCONS_00014555	C8orf75
30	8p12	5	rs9314380	Enhancer_HMEC_HMMEnhancer.hg19.sort	rs9693444	0.901448	4777	TCONS_00014555	C8orf75
30	8p12	5	rs9314380	Enhancer_HMEC_H3K4me2.hg19.sort	rs9693444	0.901448	4777	TCONS_00014555	C8orf75
30	8p12	5	rs9314380	Enhancer_HMEC_H3K27Ac.hg19.sort	rs9693444	0.901448	4777	TCONS_00014555	C8orf75
57	14q24.1	5	rs17755925	Enhancer_HMEC_H3K4me1.hg19.sort	rs999737	0.809421	-22736	TCONS_00022775	ZFP36L1
57	14q24.1	5	rs17755925	Enhancer_HMEC_H3K27Ac.hg19.sort	rs999737	0.809421	-22736	TCONS_00022775	ZFP36L1
57	14q24.1	5	rs17755925	Enhancer_HMEC_H3K9Ac.hg19.sort	rs999737	0.809421	-22736	TCONS_00022775	ZFP36L1
57	14q24.1	5	rs17755925	Enhancer_HMEC_HMMEnhancer.hg19.sort	rs999737	0.809421	-22736	TCONS_00022775	ZFP36L1
57	14q24.1	5	rs17755925	Enhancer_HMEC_H3K4me2.hg19.sort	rs999737	0.809421	-22736	TCONS_00022775	ZFP36L1
57	14q24.1	5	rs17828955	Enhancer_HMEC_HMMEnhancer.hg19.sort	rs999737	0.823467	-18037	TCONS_00022775	ZFP36L1
57	14q24.1	5	rs17828955	Enhancer_HMEC_H3K9Ac.hg19.sort	rs999737	0.823467	-18037	TCONS_00022775	ZFP36L1
57	14q24.1	5	rs17828955	Enhancer_HMEC_H3K4me1.hg19.sort	rs999737	0.823467	-18037	TCONS_00022775	ZFP36L1
57	14q24.1	5	rs17828955	Enhancer_HMEC_H3K27Ac.hg19.sort	rs999737	0.823467	-18037	TCONS_00022775	ZFP36L1
57	14q24.1	5	rs17828955	Enhancer_HMEC_H3K4me2.hg19.sort	rs999737	0.823467	-18037	TCONS_00022775	ZFP36L1
50	12p11	4	rs10771398	Enhancer_HMEC_H3K9Ac.hg19.sort	rs10771399	0.510784	-37595	TCONS_00020365	PTHLH
50	12p11	4	rs10771398	Enhancer_HMEC_H3K4me2.hg19.sort	rs10771399	0.510784	-37595	TCONS_00020365	PTHLH
50	12p11	4	rs10771398	Enhancer_HMEC_HMMEnhancer.hg19.sort	rs10771399	0.510784	-37595	TCONS_00020365	PTHLH
50	12p11	4	rs10771398	Enhancer_HMEC_H3K4me1.hg19.sort	rs10771399	0.510784	-37595	TCONS_00020365	PTHLH
50	12p11	4	rs10843063	Enhancer_HMEC_H3K9Ac.hg19.sort	rs10771399	0.954751	20692	TCONS_00020365	PTHLH
50	12p11	4	rs10843063	Enhancer_HMEC_H3K4me1.hg19.sort	rs10771399	0.954751	20692	TCONS_00020365	PTHLH
50	12p11	4	rs10843063	Enhancer_HMEC_H3K27Ac.hg19.sort	rs10771399	0.954751	20692	TCONS_00020365	PTHLH
50	12p11	4	rs10843063	Enhancer_HMEC_HMMEnhancer.hg19.sort	rs10771399	0.954751	20692	TCONS_00020365	PTHLH
50	12p11	4	rs10843064	Enhancer_HMEC_HMMEnhancer.hg19.sort	rs10771399	0.954751	20707	TCONS_00020365	PTHLH
50	12p11	4	rs10843064	Enhancer_HMEC_H3K9Ac.hg19.sort	rs10771399	0.954751	20707	TCONS_00020365	PTHLH
50	12p11	4	rs10843064	Enhancer_HMEC_H3K4me1.hg19.sort	rs10771399	0.954751	20707	TCONS_00020365	PTHLH
50	12p11	4	rs10843064	Enhancer_HMEC_H3K27Ac.hg19.sort	rs10771399	0.954751	20707	TCONS_00020365	PTHLH
50	12p11	4	rs10843067	Enhancer_HMEC_H3K27Ac.hg19.sort	rs10771399	0.969876	21873	TCONS_00020365	PTHLH
50	12p11	4	rs10843067	Enhancer_HMEC_HMMEnhancer.hg19.sort	rs10771399	0.969876	21873	TCONS_00020365	PTHLH
50	12p11	4	rs10843067	Enhancer_HMEC_H3K9Ac.hg19.sort	rs10771399	0.969876	21873	TCONS_00020365	PTHLH
50	12p11	4	rs10843067	Enhancer_HMEC_H3K4me1.hg19.sort	rs10771399	0.969876	21873	TCONS_00020365	PTHLH
50	12p11	4	rs10843068	Enhancer_HMEC_H3K9Ac.hg19.sort	rs10771399	0.969876	22101	TCONS_00020365	PTHLH
50	12p11	4	rs10843068	Enhancer_HMEC_H3K27Ac.hg19.sort	rs10771399	0.969876	22101	TCONS_00020365	PTHLH
50	12p11	4	rs10843068	Enhancer_HMEC_H3K4me1.hg19.sort	rs10771399	0.969876	22101	TCONS_00020365	PTHLH
50	12p11	4	rs10843068	Enhancer_HMEC_HMMEnhancer.hg19.sort	rs10771399	0.969876	22101	TCONS_00020365	PTHLH
50	12p11	4	rs10843069	Enhancer_HMEC_HMMEnhancer.hg19.sort	rs10771399	0.969876	22578	TCONS_00020365	PTHLH
50	12p11	4	rs10843069	Enhancer_HMEC_H3K27Ac.hg19.sort	rs10771399	0.969876	22578	TCONS_00020365	PTHLH
50	12p11	4	rs10843069	Enhancer_HMEC_H3K9Ac.hg19.sort	rs10771399	0.969876	22578	TCONS_00020365	PTHLH
50	12p11	4	rs10843069	Enhancer_HMEC_H3K4me1.hg19.sort	rs10771399	0.969876	22578	TCONS_00020365	PTHLH
50	12p11	4	rs10843071	Enhancer_HMEC_H3K4me1.hg19.sort	rs10771399	0.969876	23684	TCONS_00020365	PTHLH
50	12p11	4	rs10843071	Enhancer_HMEC_H3K27Ac.hg19.sort	rs10771399	0.969876	23684	TCONS_00020365	PTHLH
50	12p11	4	rs10843071	Enhancer_HMEC_HMMEnhancer.hg19.sort	rs10771399	0.969876	23684	TCONS_00020365	PTHLH
50	12p11	4	rs10843071	Enhancer_HMEC_H3K9Ac.hg19.sort	rs10771399	0.969876	23684	TCONS_00020365	PTHLH
50	12p11	4	rs11049291	Enhancer_HMEC_H3K27Ac.hg19.sort	rs10771399	0.63287	22091	TCONS_00020365	PTHLH
50	12p11	4	rs11049291	Enhancer_HMEC_H3K9Ac.hg19.sort	rs10771399	0.63287	22091	TCONS_00020365	PTHLH
50	12p11	4	rs11049291	Enhancer_HMEC_H3K4me1.hg19.sort	rs10771399	0.63287	22091	TCONS_00020365	PTHLH
50	12p11	4	rs11049291	Enhancer_HMEC_HMMEnhancer.hg19.sort	rs10771399	0.63287	22091	TCONS_00020365	PTHLH
50	12p11	4	rs11049292	Enhancer_HMEC_HMMEnhancer.hg19.sort	rs10771399	0.969876	24402	TCONS_00020365	PTHLH
50	12p11	4	rs11049292	Enhancer_HMEC_H3K27Ac.hg19.sort	rs10771399	0.969876	24402	TCONS_00020365	PTHLH
50	12p11	4	rs11049292	Enhancer_HMEC_H3K4me1.hg19.sort	rs10771399	0.969876	24402	TCONS_00020365	PTHLH
50	12p11	4	rs11049292	Enhancer_HMEC_H3K9Ac.hg19.sort	rs10771399	0.969876	24402	TCONS_00020365	PTHLH
50	12p11	4	rs11049293	Enhancer_HMEC_HMMEnhancer.hg19.sort	rs10771399	0.969876	24621	TCONS_00020365	PTHLH
50	12p11	4	rs11049293	Enhancer_HMEC_H3K4me1.hg19.sort	rs10771399	0.969876	24621	TCONS_00020365	PTHLH
50	12p11	4	rs11049293	Enhancer_HMEC_H3K9Ac.hg19.sort	rs10771399	0.969876	24621	TCONS_00020365	PTHLH
50	12p11	4	rs11049293	Enhancer_HMEC_H3K27Ac.hg19.sort	rs10771399	0.969876	24621	TCONS_00020365	PTHLH
50	12p11	4	rs12230582	Enhancer_HMEC_H3K4me1.hg19.sort	rs10771399	0.954751	23995	TCONS_00020365	PTHLH
50	12p11	4	rs12230582	Enhancer_HMEC_H3K27Ac.hg19.sort	rs10771399	0.954751	23995	TCONS_00020365	PTHLH
50	12p11	4	rs12230582	Enhancer_HMEC_H3K9Ac.hg19.sort	rs10771399	0.954751	23995	TCONS_00020365	PTHLH
50	12p11	4	rs12230582	Enhancer_HMEC_HMMEnhancer.hg19.sort	rs10771399	0.954751	23995	TCONS_00020365	PTHLH
50	12p11	4	rs1267208	Enhancer_HMEC_HMMEnhancer.hg19.sort	rs10771399	0.925927	-12130	TCONS_00020365	PTHLH
50	12p11	4	rs1267208	Enhancer_HMEC_H3K9Ac.hg19.sort	rs10771399	0.925927	-12130	TCONS_00020365	PTHLH
50	12p11	4	rs1267208	Enhancer_HMEC_H3K4me1.hg19.sort	rs10771399	0.925927	-12130	TCONS_00020365	PTHLH
50	12p11	4	rs1267208	Enhancer_HMEC_H3K27Ac.hg19.sort	rs10771399	0.925927	-12130	TCONS_00020365	PTHLH
50	12p11	4	rs1267210	Enhancer_HMEC_HMMEnhancer.hg19.sort	rs10771399	0.925927	-14162	TCONS_00020365	PTHLH
50	12p11	4	rs1267210	Enhancer_HMEC_H3K4me1.hg19.sort	rs10771399	0.925927	-14162	TCONS_00020365	PTHLH
50	12p11	4	rs1267210	Enhancer_HMEC_H3K9Ac.hg19.sort	rs10771399	0.925927	-14162	TCONS_00020365	PTHLH
50	12p11	4	rs1267210	Enhancer_HMEC_H3K27Ac.hg19.sort	rs10771399	0.925927	-14162	TCONS_00020365	PTHLH
50	12p11	4	rs1267211	Enhancer_HMEC_H3K27Ac.hg19.sort	rs10771399	0.746992	-14251	TCONS_00020365	PTHLH
50	12p11	4	rs1267211	Enhancer_HMEC_H3K4me1.hg19.sort	rs10771399	0.746992	-14251	TCONS_00020365	PTHLH
50	12p11	4	rs1267211	Enhancer_HMEC_HMMEnhancer.hg19.sort	rs10771399	0.746992	-14251	TCONS_00020365	PTHLH
50	12p11	4	rs1267211	Enhancer_HMEC_H3K9Ac.hg19.sort	rs10771399	0.746992	-14251	TCONS_00020365	PTHLH
50	12p11	4	rs1267212	Enhancer_HMEC_H3K27Ac.hg19.sort	rs10771399	0.925927	-14366	TCONS_00020365	PTHLH
50	12p11	4	rs1267212	Enhancer_HMEC_H3K9Ac.hg19.sort	rs10771399	0.925927	-14366	TCONS_00020365	PTHLH
50	12p11	4	rs1267212	Enhancer_HMEC_H3K4me1.hg19.sort	rs10771399	0.925927	-14366	TCONS_00020365	PTHLH
50	12p11	4	rs1267212	Enhancer_HMEC_HMMEnhancer.hg19.sort	rs10771399	0.925927	-14366	TCONS_00020365	PTHLH
50	12p11	4	rs1267213	Enhancer_HMEC_H3K27Ac.hg19.sort	rs10771399	0.885495	-14405	TCONS_00020365	PTHLH
50	12p11	4	rs1267213	Enhancer_HMEC_HMMEnhancer.hg19.sort	rs10771399	0.885495	-14405	TCONS_00020365	PTHLH
50	12p11	4	rs1267213	Enhancer_HMEC_H3K9Ac.hg19.sort	rs10771399	0.885495	-14405	TCONS_00020365	PTHLH
50	12p11	4	rs1267213	Enhancer_HMEC_H3K4me1.hg19.sort	rs10771399	0.885495	-14405	TCONS_00020365	PTHLH
50	12p11	4	rs1314084	Enhancer_HMEC_H3K27Ac.hg19.sort	rs10771399	0.746992	-14803	TCONS_00020365	PTHLH
50	12p11	4	rs1314084	Enhancer_HMEC_H3K4me1.hg19.sort	rs10771399	0.746992	-14803	TCONS_00020365	PTHLH
50	12p11	4	rs1314084	Enhancer_HMEC_H3K9Ac.hg19.sort	rs10771399	0.746992	-14803	TCONS_00020365	PTHLH
50	12p11	4	rs1314084	Enhancer_HMEC_HMMEnhancer.hg19.sort	rs10771399	0.746992	-14803	TCONS_00020365	PTHLH
50	12p11	4	rs1314085	Enhancer_HMEC_HMMEnhancer.hg19.sort	rs10771399	0.925927	-14827	TCONS_00020365	PTHLH
50	12p11	4	rs1314085	Enhancer_HMEC_H3K27Ac.hg19.sort	rs10771399	0.925927	-14827	TCONS_00020365	PTHLH
50	12p11	4	rs1314085	Enhancer_HMEC_H3K4me1.hg19.sort	rs10771399	0.925927	-14827	TCONS_00020365	PTHLH
50	12p11	4	rs1314085	Enhancer_HMEC_H3K9Ac.hg19.sort	rs10771399	0.925927	-14827	TCONS_00020365	PTHLH
50	12p11	4	rs2619415	Enhancer_HMEC_H3K4me2.hg19.sort	rs10771399	0.969771	-1333	TCONS_00020365	PTHLH
50	12p11	4	rs2619415	Enhancer_HMEC_H3K27Ac.hg19.sort	rs10771399	0.969771	-1333	TCONS_00020365	PTHLH
50	12p11	4	rs2619415	Enhancer_HMEC_H3K4me1.hg19.sort	rs10771399	0.969771	-1333	TCONS_00020365	PTHLH
50	12p11	4	rs2619415	Enhancer_HMEC_HMMEnhancer.hg19.sort	rs10771399	0.969771	-1333	TCONS_00020365	PTHLH
50	12p11	4	rs2737447	Enhancer_HMEC_H3K4me1.hg19.sort	rs10771399	0.925927	-1553	TCONS_00020365	PTHLH
50	12p11	4	rs2737447	Enhancer_HMEC_H3K27Ac.hg19.sort	rs10771399	0.925927	-1553	TCONS_00020365	PTHLH
50	12p11	4	rs2737447	Enhancer_HMEC_H3K4me2.hg19.sort	rs10771399	0.925927	-1553	TCONS_00020365	PTHLH
50	12p11	4	rs2737447	Enhancer_HMEC_HMMEnhancer.hg19.sort	rs10771399	0.925927	-1553	TCONS_00020365	PTHLH
50	12p11	4	rs2737448	Enhancer_HMEC_H3K4me2.hg19.sort	rs10771399	0.925927	-1820	TCONS_00020365	PTHLH
50	12p11	4	rs2737448	Enhancer_HMEC_H3K4me1.hg19.sort	rs10771399	0.925927	-1820	TCONS_00020365	PTHLH
50	12p11	4	rs2737448	Enhancer_HMEC_H3K27Ac.hg19.sort	rs10771399	0.925927	-1820	TCONS_00020365	PTHLH
50	12p11	4	rs2737448	Enhancer_HMEC_HMMEnhancer.hg19.sort	rs10771399	0.925927	-1820	TCONS_00020365	PTHLH
50	12p11	4	rs788464	Enhancer_HMEC_H3K4me2.hg19.sort	rs10771399	0.925927	-2062	TCONS_00020365	PTHLH
50	12p11	4	rs788464	Enhancer_HMEC_H3K27Ac.hg19.sort	rs10771399	0.925927	-2062	TCONS_00020365	PTHLH
50	12p11	4	rs788464	Enhancer_HMEC_HMMEnhancer.hg19.sort	rs10771399	0.925927	-2062	TCONS_00020365	PTHLH
50	12p11	4	rs788464	Enhancer_HMEC_H3K4me1.hg19.sort	rs10771399	0.925927	-2062	TCONS_00020365	PTHLH
50	12p11	4	rs997199	Enhancer_HMEC_H3K4me2.hg19.sort	rs10771399	0.524718	-35696	TCONS_00020365	PTHLH
50	12p11	4	rs997199	Enhancer_HMEC_H3K4me1.hg19.sort	rs10771399	0.524718	-35696	TCONS_00020365	PTHLH
50	12p11	4	rs997199	Enhancer_HMEC_H3K9Ac.hg19.sort	rs10771399	0.524718	-35696	TCONS_00020365	PTHLH
50	12p11	4	rs997199	Enhancer_HMEC_HMMEnhancer.hg19.sort	rs10771399	0.524718	-35696	TCONS_00020365	PTHLH
44	10q26.12	4	rs10788169	Enhancer_HMEC_HMMEnhancer.hg19.sort	rs11199914	0.982376	-1513	TCONS_00018619	FGFR2
44	10q26.12	4	rs10788169	Enhancer_HMEC_H3K4me1.hg19.sort	rs11199914	0.982376	-1513	TCONS_00018619	FGFR2
44	10q26.12	4	rs10788169	Enhancer_HMEC_H3K4me2.hg19.sort	rs11199914	0.982376	-1513	TCONS_00018619	FGFR2
44	10q26.12	4	rs10788169	Enhancer_HMEC_H3K27Ac.hg19.sort	rs11199914	0.982376	-1513	TCONS_00018619	FGFR2
44	10q26.12	4	rs11199913	Enhancer_HMEC_H3K4me1.hg19.sort	rs11199914	0.982376	-1515	TCONS_00018619	FGFR2
44	10q26.12	4	rs11199913	Enhancer_HMEC_H3K4me2.hg19.sort	rs11199914	0.982376	-1515	TCONS_00018619	FGFR2
44	10q26.12	4	rs11199913	Enhancer_HMEC_H3K27Ac.hg19.sort	rs11199914	0.982376	-1515	TCONS_00018619	FGFR2
44	10q26.12	4	rs11199913	Enhancer_HMEC_HMMEnhancer.hg19.sort	rs11199914	0.982376	-1515	TCONS_00018619	FGFR2
44	10q26.12	4	rs12777512	Enhancer_HMEC_H3K27Ac.hg19.sort	rs11199914	0.671669	-496	TCONS_00018619	FGFR2
44	10q26.12	4	rs12777512	Enhancer_HMEC_HMMEnhancer.hg19.sort	rs11199914	0.671669	-496	TCONS_00018619	FGFR2
44	10q26.12	4	rs12777512	Enhancer_HMEC_H3K4me1.hg19.sort	rs11199914	0.671669	-496	TCONS_00018619	FGFR2
44	10q26.12	4	rs12777512	Enhancer_HMEC_H3K4me2.hg19.sort	rs11199914	0.671669	-496	TCONS_00018619	FGFR2
44	10q26.12	4	rs4752537	Enhancer_HMEC_H3K4me2.hg19.sort	rs11199914	0.982376	-980	TCONS_00018619	FGFR2
44	10q26.12	4	rs4752537	Enhancer_HMEC_H3K27Ac.hg19.sort	rs11199914	0.982376	-980	TCONS_00018619	FGFR2
44	10q26.12	4	rs4752537	Enhancer_HMEC_H3K4me1.hg19.sort	rs11199914	0.982376	-980	TCONS_00018619	FGFR2
44	10q26.12	4	rs4752537	Enhancer_HMEC_HMMEnhancer.hg19.sort	rs11199914	0.982376	-980	TCONS_00018619	FGFR2
44	10q26.12	4	rs9420318	Enhancer_HMEC_HMMEnhancer.hg19.sort	rs11199914	1	-719	TCONS_00018619	FGFR2
44	10q26.12	4	rs9420318	Enhancer_HMEC_H3K4me1.hg19.sort	rs11199914	1	-719	TCONS_00018619	FGFR2
44	10q26.12	4	rs9420318	Enhancer_HMEC_H3K27Ac.hg19.sort	rs11199914	1	-719	TCONS_00018619	FGFR2
44	10q26.12	4	rs9420318	Enhancer_HMEC_H3K4me2.hg19.sort	rs11199914	1	-719	TCONS_00018619	FGFR2
33	8q24.21	4	rs10808567	Enhancer_HMEC_H3K4me1.hg19.sort	rs11780156	0.643536	-1680	TCONS_00014856	MIR1208
33	8q24.21	4	rs10808567	Enhancer_HMEC_HMMEnhancer.hg19.sort	rs11780156	0.643536	-1680	TCONS_00014856	MIR1208
33	8q24.21	4	rs10808567	Enhancer_HMEC_H3K27Ac.hg19.sort	rs11780156	0.643536	-1680	TCONS_00014856	MIR1208
33	8q24.21	4	rs10808567	Enhancer_HMEC_H3K9Ac.hg19.sort	rs11780156	0.643536	-1680	TCONS_00014856	MIR1208
33	8q24.21	4	rs10956416	Enhancer_HMEC_HMMEnhancer.hg19.sort	rs11780156	0.643536	-4351	TCONS_00014856	MIR1208
33	8q24.21	4	rs10956416	Enhancer_HMEC_H3K4me1.hg19.sort	rs11780156	0.643536	-4351	TCONS_00014856	MIR1208
33	8q24.21	4	rs10956416	Enhancer_HMEC_H3K9Ac.hg19.sort	rs11780156	0.643536	-4351	TCONS_00014856	MIR1208
33	8q24.21	4	rs10956416	Enhancer_HMEC_H3K27Ac.hg19.sort	rs11780156	0.643536	-4351	TCONS_00014856	MIR1208
33	8q24.21	4	rs1499364	Enhancer_HMEC_H3K4me1.hg19.sort	rs11780156	0.630517	-14715	TCONS_00014856	MIR1208
33	8q24.21	4	rs1499364	Enhancer_HMEC_H3K4me2.hg19.sort	rs11780156	0.630517	-14715	TCONS_00014856	MIR1208
33	8q24.21	4	rs1499364	Enhancer_HMEC_H3K9Ac.hg19.sort	rs11780156	0.630517	-14715	TCONS_00014856	MIR1208
33	8q24.21	4	rs1499364	Enhancer_HMEC_HMMEnhancer.hg19.sort	rs11780156	0.630517	-14715	TCONS_00014856	MIR1208
33	8q24.21	4	rs67397162	Enhancer_HMEC_H3K9Ac.hg19.sort	rs11780156	1	-632	TCONS_00014856	MIR1208
33	8q24.21	4	rs67397162	Enhancer_HMEC_H3K4me1.hg19.sort	rs11780156	1	-632	TCONS_00014856	MIR1208
33	8q24.21	4	rs67397162	Enhancer_HMEC_HMMEnhancer.hg19.sort	rs11780156	1	-632	TCONS_00014856	MIR1208
33	8q24.21	4	rs67397162	Enhancer_HMEC_H3K27Ac.hg19.sort	rs11780156	1	-632	TCONS_00014856	MIR1208
33	8q24.21	4	rs6999335	Enhancer_HMEC_H3K9Ac.hg19.sort	rs11780156	0.643536	-2057	TCONS_00014856	MIR1208
33	8q24.21	4	rs6999335	Enhancer_HMEC_HMMEnhancer.hg19.sort	rs11780156	0.643536	-2057	TCONS_00014856	MIR1208
33	8q24.21	4	rs6999335	Enhancer_HMEC_H3K27Ac.hg19.sort	rs11780156	0.643536	-2057	TCONS_00014856	MIR1208
33	8q24.21	4	rs6999335	Enhancer_HMEC_H3K4me1.hg19.sort	rs11780156	0.643536	-2057	TCONS_00014856	MIR1208
33	8q24.21	4	rs6999897	Enhancer_HMEC_H3K9Ac.hg19.sort	rs11780156	0.643536	-1931	TCONS_00014856	MIR1208
33	8q24.21	4	rs6999897	Enhancer_HMEC_HMMEnhancer.hg19.sort	rs11780156	0.643536	-1931	TCONS_00014856	MIR1208
33	8q24.21	4	rs6999897	Enhancer_HMEC_H3K27Ac.hg19.sort	rs11780156	0.643536	-1931	TCONS_00014856	MIR1208
33	8q24.21	4	rs6999897	Enhancer_HMEC_H3K4me1.hg19.sort	rs11780156	0.643536	-1931	TCONS_00014856	MIR1208
38	10p12.31	4	rs72797470	Enhancer_HMEC_H3K27Ac.hg19.sort	rs11814448	0.815997	-99235	TCONS_00018450	DNAJC1
38	10p12.31	4	rs72797470	Enhancer_HMEC_HMMEnhancer.hg19.sort	rs11814448	0.815997	-99235	TCONS_00018450	DNAJC1
38	10p12.31	4	rs72797470	Enhancer_HMEC_H3K4me2.hg19.sort	rs11814448	0.815997	-99235	TCONS_00018450	DNAJC1
38	10p12.31	4	rs72797470	Enhancer_HMEC_H3K4me1.hg19.sort	rs11814448	0.815997	-99235	TCONS_00018450	DNAJC1
51	12p13.1	4	rs16909788	Enhancer_HMEC_H3K4me1.hg19.sort	rs12422552	0.709053	-3632	TCONS_00020723	ATF7IP
51	12p13.1	4	rs16909788	Enhancer_HMEC_H3K4me2.hg19.sort	rs12422552	0.709053	-3632	TCONS_00020723	ATF7IP
51	12p13.1	4	rs16909788	Enhancer_HMEC_HMMEnhancer.hg19.sort	rs12422552	0.709053	-3632	TCONS_00020723	ATF7IP
51	12p13.1	4	rs16909788	Enhancer_HMEC_H3K27Ac.hg19.sort	rs12422552	0.709053	-3632	TCONS_00020723	ATF7IP
51	12p13.1	4	rs17221259	Enhancer_HMEC_HMMEnhancer.hg19.sort	rs12422552	0.666082	-3446	TCONS_00020723	ATF7IP
51	12p13.1	4	rs17221259	Enhancer_HMEC_H3K4me2.hg19.sort	rs12422552	0.666082	-3446	TCONS_00020723	ATF7IP
51	12p13.1	4	rs17221259	Enhancer_HMEC_H3K4me1.hg19.sort	rs12422552	0.666082	-3446	TCONS_00020723	ATF7IP
51	12p13.1	4	rs17221259	Enhancer_HMEC_H3K27Ac.hg19.sort	rs12422552	0.666082	-3446	TCONS_00020723	ATF7IP
6	2p24.1	4	rs13420196	Enhancer_HMEC_H3K4me1.hg19.sort	rs12710696	1	2015	TCONS_00004704	MIR4757
6	2p24.1	4	rs13420196	Enhancer_HMEC_H3K27Ac.hg19.sort	rs12710696	1	2015	TCONS_00004704	MIR4757
6	2p24.1	4	rs13420196	Enhancer_HMEC_H3K4me2.hg19.sort	rs12710696	1	2015	TCONS_00004704	MIR4757
6	2p24.1	4	rs13420196	Enhancer_HMEC_HMMEnhancer.hg19.sort	rs12710696	1	2015	TCONS_00004704	MIR4757
6	2p24.1	4	rs4322801	Enhancer_HMEC_H3K4me1.hg19.sort	rs12710696	0.742266	-969	TCONS_00004704	MIR4757
6	2p24.1	4	rs4322801	Enhancer_HMEC_HMMEnhancer.hg19.sort	rs12710696	0.742266	-969	TCONS_00004704	MIR4757
6	2p24.1	4	rs4322801	Enhancer_HMEC_H3K4me2.hg19.sort	rs12710696	0.742266	-969	TCONS_00004704	MIR4757
6	2p24.1	4	rs4322801	Enhancer_HMEC_H3K27Ac.hg19.sort	rs12710696	0.742266	-969	TCONS_00004704	MIR4757
6	2p24.1	4	rs4358083	Enhancer_HMEC_HMMEnhancer.hg19.sort	rs12710696	0.73824	2270	TCONS_00004704	MIR4757
6	2p24.1	4	rs4358083	Enhancer_HMEC_H3K27Ac.hg19.sort	rs12710696	0.73824	2270	TCONS_00004704	MIR4757
6	2p24.1	4	rs4358083	Enhancer_HMEC_H3K4me1.hg19.sort	rs12710696	0.73824	2270	TCONS_00004704	MIR4757
6	2p24.1	4	rs4358083	Enhancer_HMEC_H3K4me2.hg19.sort	rs12710696	0.73824	2270	TCONS_00004704	MIR4757
34	8q24.21	4	rs17465283	Enhancer_HMEC_H3K4me2.hg19.sort	rs13281615	0.522246	206	TCONS_00015171	POU5F1B
34	8q24.21	4	rs17465283	Enhancer_HMEC_H3K27Ac.hg19.sort	rs13281615	0.522246	206	TCONS_00015171	POU5F1B
34	8q24.21	4	rs17465283	Enhancer_HMEC_H3K9Ac.hg19.sort	rs13281615	0.522246	206	TCONS_00015171	POU5F1B
34	8q24.21	4	rs17465283	Enhancer_HMEC_H3K4me1.hg19.sort	rs13281615	0.522246	206	TCONS_00015171	POU5F1B
34	8q24.21	4	rs76102714	Enhancer_HMEC_H3K27Ac.hg19.sort	rs13281615	0.803813	322	TCONS_00015171	POU5F1B
34	8q24.21	4	rs76102714	Enhancer_HMEC_H3K4me2.hg19.sort	rs13281615	0.803813	322	TCONS_00015171	POU5F1B
34	8q24.21	4	rs76102714	Enhancer_HMEC_H3K4me1.hg19.sort	rs13281615	0.803813	322	TCONS_00015171	POU5F1B
34	8q24.21	4	rs76102714	Enhancer_HMEC_H3K9Ac.hg19.sort	rs13281615	0.803813	322	TCONS_00015171	POU5F1B
21	5q11.2	4	rs76969790	Enhancer_HMEC_H3K4me1.hg19.sort	rs1353747	0.88777	58198	TCONS_00009673	RAB3C
21	5q11.2	4	rs76969790	Enhancer_HMEC_HMMEnhancer.hg19.sort	rs1353747	0.88777	58198	TCONS_00009673	RAB3C
21	5q11.2	4	rs76969790	Enhancer_HMEC_H3K27Ac.hg19.sort	rs1353747	0.88777	58198	TCONS_00009673	RAB3C
21	5q11.2	4	rs76969790	Enhancer_HMEC_H3K4me2.hg19.sort	rs1353747	0.88777	58198	TCONS_00009673	RAB3C
12	2q35	4	rs10932715	Enhancer_HMEC_H3K4me2.hg19.sort	rs16857609	0.563203	-36725	TCONS_00003110	DIRC3
12	2q35	4	rs10932715	Enhancer_HMEC_H3K27Ac.hg19.sort	rs16857609	0.563203	-36725	TCONS_00003110	DIRC3
12	2q35	4	rs10932715	Enhancer_HMEC_H3K4me1.hg19.sort	rs16857609	0.563203	-36725	TCONS_00003110	DIRC3
12	2q35	4	rs10932715	Enhancer_HMEC_HMMEnhancer.hg19.sort	rs16857609	0.563203	-36725	TCONS_00003110	DIRC3
12	2q35	4	rs12232972	Enhancer_HMEC_H3K4me2.hg19.sort	rs16857609	0.54037	-39236	TCONS_00003110	DIRC3
12	2q35	4	rs12232972	Enhancer_HMEC_HMMEnhancer.hg19.sort	rs16857609	0.54037	-39236	TCONS_00003110	DIRC3
12	2q35	4	rs12232972	Enhancer_HMEC_H3K4me1.hg19.sort	rs16857609	0.54037	-39236	TCONS_00003110	DIRC3
12	2q35	4	rs12232972	Enhancer_HMEC_H3K27Ac.hg19.sort	rs16857609	0.54037	-39236	TCONS_00003110	DIRC3
52	12q22	4	rs61938093	Enhancer_HMEC_HMMEnhancer.hg19.sort	rs17356907	0.981127	-1022	TCONS_00020885	USP44
52	12q22	4	rs61938093	Enhancer_HMEC_H3K4me1.hg19.sort	rs17356907	0.981127	-1022	TCONS_00020885	USP44
52	12q22	4	rs61938093	Enhancer_HMEC_H3K4me2.hg19.sort	rs17356907	0.981127	-1022	TCONS_00020885	USP44
52	12q22	4	rs61938093	Enhancer_HMEC_H3K27Ac.hg19.sort	rs17356907	0.981127	-1022	TCONS_00020885	USP44
61	16q12.2	4	rs11075988	Enhancer_HMEC_H3K4me2.hg19.sort	rs17817449	0.994609	6404	TCONS_00024420	FTO
61	16q12.2	4	rs11075988	Enhancer_HMEC_H3K9Ac.hg19.sort	rs17817449	0.994609	6404	TCONS_00024420	FTO
61	16q12.2	4	rs11075988	Enhancer_HMEC_H3K4me1.hg19.sort	rs17817449	0.994609	6404	TCONS_00024420	FTO
61	16q12.2	4	rs11075988	Enhancer_HMEC_H3K27Ac.hg19.sort	rs17817449	0.994609	6404	TCONS_00024420	FTO
61	16q12.2	4	rs11075989	Enhancer_HMEC_H3K9Ac.hg19.sort	rs17817449	0.994609	6510	TCONS_00024420	FTO
61	16q12.2	4	rs11075989	Enhancer_HMEC_H3K4me2.hg19.sort	rs17817449	0.994609	6510	TCONS_00024420	FTO
61	16q12.2	4	rs11075989	Enhancer_HMEC_H3K27Ac.hg19.sort	rs17817449	0.994609	6510	TCONS_00024420	FTO
61	16q12.2	4	rs11075989	Enhancer_HMEC_H3K4me1.hg19.sort	rs17817449	0.994609	6510	TCONS_00024420	FTO
61	16q12.2	4	rs11075990	Enhancer_HMEC_H3K4me2.hg19.sort	rs17817449	0.994609	6526	TCONS_00024420	FTO
61	16q12.2	4	rs11075990	Enhancer_HMEC_H3K4me1.hg19.sort	rs17817449	0.994609	6526	TCONS_00024420	FTO
61	16q12.2	4	rs11075990	Enhancer_HMEC_H3K27Ac.hg19.sort	rs17817449	0.994609	6526	TCONS_00024420	FTO
61	16q12.2	4	rs11075990	Enhancer_HMEC_H3K9Ac.hg19.sort	rs17817449	0.994609	6526	TCONS_00024420	FTO
61	16q12.2	4	rs11075991	Enhancer_HMEC_H3K4me1.hg19.sort	rs17817449	0.994609	6570	TCONS_00024420	FTO
61	16q12.2	4	rs11075991	Enhancer_HMEC_H3K9Ac.hg19.sort	rs17817449	0.994609	6570	TCONS_00024420	FTO
61	16q12.2	4	rs11075991	Enhancer_HMEC_H3K27Ac.hg19.sort	rs17817449	0.994609	6570	TCONS_00024420	FTO
61	16q12.2	4	rs11075991	Enhancer_HMEC_H3K4me2.hg19.sort	rs17817449	0.994609	6570	TCONS_00024420	FTO
61	16q12.2	4	rs11075992	Enhancer_HMEC_H3K9Ac.hg19.sort	rs17817449	0.994609	6699	TCONS_00024420	FTO
61	16q12.2	4	rs11075992	Enhancer_HMEC_H3K4me2.hg19.sort	rs17817449	0.994609	6699	TCONS_00024420	FTO
61	16q12.2	4	rs11075992	Enhancer_HMEC_H3K27Ac.hg19.sort	rs17817449	0.994609	6699	TCONS_00024420	FTO
61	16q12.2	4	rs11075992	Enhancer_HMEC_H3K4me1.hg19.sort	rs17817449	0.994609	6699	TCONS_00024420	FTO
56	14q24.1	4	rs1022978	Enhancer_HMEC_H3K4me1.hg19.sort	rs2588809	0.66581	-35787	TCONS_00022775	RAD51B
56	14q24.1	4	rs1022978	Enhancer_HMEC_H3K4me2.hg19.sort	rs2588809	0.66581	-35787	TCONS_00022775	RAD51B
56	14q24.1	4	rs1022978	Enhancer_HMEC_H3K27Ac.hg19.sort	rs2588809	0.66581	-35787	TCONS_00022775	RAD51B
56	14q24.1	4	rs1022978	Enhancer_HMEC_HMMEnhancer.hg19.sort	rs2588809	0.66581	-35787	TCONS_00022775	RAD51B
56	14q24.1	4	rs1022979	Enhancer_HMEC_HMMEnhancer.hg19.sort	rs2588809	0.7178	-35789	TCONS_00022775	RAD51B
56	14q24.1	4	rs1022979	Enhancer_HMEC_H3K27Ac.hg19.sort	rs2588809	0.7178	-35789	TCONS_00022775	RAD51B
56	14q24.1	4	rs1022979	Enhancer_HMEC_H3K4me2.hg19.sort	rs2588809	0.7178	-35789	TCONS_00022775	RAD51B
56	14q24.1	4	rs1022979	Enhancer_HMEC_H3K4me1.hg19.sort	rs2588809	0.7178	-35789	TCONS_00022775	RAD51B
56	14q24.1	4	rs1080321	Enhancer_HMEC_HMMEnhancer.hg19.sort	rs2588809	0.955138	52093	TCONS_00022775	RAD51B
56	14q24.1	4	rs1080321	Enhancer_HMEC_H3K4me2.hg19.sort	rs2588809	0.955138	52093	TCONS_00022775	RAD51B
56	14q24.1	4	rs1080321	Enhancer_HMEC_H3K9Ac.hg19.sort	rs2588809	0.955138	52093	TCONS_00022775	RAD51B
56	14q24.1	4	rs1080321	Enhancer_HMEC_H3K4me1.hg19.sort	rs2588809	0.955138	52093	TCONS_00022775	RAD51B
56	14q24.1	4	rs1274655	Enhancer_HMEC_HMMEnhancer.hg19.sort	rs2588809	0.850085	17550	TCONS_00022775	RAD51B
56	14q24.1	4	rs1274655	Enhancer_HMEC_H3K4me2.hg19.sort	rs2588809	0.850085	17550	TCONS_00022775	RAD51B
56	14q24.1	4	rs1274655	Enhancer_HMEC_H3K4me1.hg19.sort	rs2588809	0.850085	17550	TCONS_00022775	RAD51B
56	14q24.1	4	rs1274655	Enhancer_HMEC_H3K27Ac.hg19.sort	rs2588809	0.850085	17550	TCONS_00022775	RAD51B
56	14q24.1	4	rs1298340	Enhancer_HMEC_H3K4me1.hg19.sort	rs2588809	0.850085	17064	TCONS_00022775	RAD51B
56	14q24.1	4	rs1298340	Enhancer_HMEC_H3K4me2.hg19.sort	rs2588809	0.850085	17064	TCONS_00022775	RAD51B
56	14q24.1	4	rs1298340	Enhancer_HMEC_HMMEnhancer.hg19.sort	rs2588809	0.850085	17064	TCONS_00022775	RAD51B
56	14q24.1	4	rs1298340	Enhancer_HMEC_H3K27Ac.hg19.sort	rs2588809	0.850085	17064	TCONS_00022775	RAD51B
56	14q24.1	4	rs1314911	Enhancer_HMEC_H3K4me2.hg19.sort	rs2588809	0.841509	37802	TCONS_00022775	RAD51B
56	14q24.1	4	rs1314911	Enhancer_HMEC_H3K4me1.hg19.sort	rs2588809	0.841509	37802	TCONS_00022775	RAD51B
56	14q24.1	4	rs1314911	Enhancer_HMEC_HMMEnhancer.hg19.sort	rs2588809	0.841509	37802	TCONS_00022775	RAD51B
56	14q24.1	4	rs1314911	Enhancer_HMEC_H3K27Ac.hg19.sort	rs2588809	0.841509	37802	TCONS_00022775	RAD51B
56	14q24.1	4	rs1314912	Enhancer_HMEC_H3K4me1.hg19.sort	rs2588809	0.955138	37944	TCONS_00022775	RAD51B
56	14q24.1	4	rs1314912	Enhancer_HMEC_HMMEnhancer.hg19.sort	rs2588809	0.955138	37944	TCONS_00022775	RAD51B
56	14q24.1	4	rs1314912	Enhancer_HMEC_H3K27Ac.hg19.sort	rs2588809	0.955138	37944	TCONS_00022775	RAD51B
56	14q24.1	4	rs1314912	Enhancer_HMEC_H3K4me2.hg19.sort	rs2588809	0.955138	37944	TCONS_00022775	RAD51B
56	14q24.1	4	rs1314921	Enhancer_HMEC_H3K4me1.hg19.sort	rs2588809	0.850085	54753	TCONS_00022775	RAD51B
56	14q24.1	4	rs1314921	Enhancer_HMEC_H3K27Ac.hg19.sort	rs2588809	0.850085	54753	TCONS_00022775	RAD51B
56	14q24.1	4	rs1314921	Enhancer_HMEC_H3K9Ac.hg19.sort	rs2588809	0.850085	54753	TCONS_00022775	RAD51B
56	14q24.1	4	rs1314921	Enhancer_HMEC_HMMEnhancer.hg19.sort	rs2588809	0.850085	54753	TCONS_00022775	RAD51B
56	14q24.1	4	rs1315984	Enhancer_HMEC_H3K27Ac.hg19.sort	rs2588809	0.955138	37360	TCONS_00022775	RAD51B
56	14q24.1	4	rs1315984	Enhancer_HMEC_HMMEnhancer.hg19.sort	rs2588809	0.955138	37360	TCONS_00022775	RAD51B
56	14q24.1	4	rs1315984	Enhancer_HMEC_H3K4me2.hg19.sort	rs2588809	0.955138	37360	TCONS_00022775	RAD51B
56	14q24.1	4	rs1315984	Enhancer_HMEC_H3K4me1.hg19.sort	rs2588809	0.955138	37360	TCONS_00022775	RAD51B
56	14q24.1	4	rs1316118	Enhancer_HMEC_H3K4me1.hg19.sort	rs2588809	0.850085	39669	TCONS_00022775	RAD51B
56	14q24.1	4	rs1316118	Enhancer_HMEC_HMMEnhancer.hg19.sort	rs2588809	0.850085	39669	TCONS_00022775	RAD51B
56	14q24.1	4	rs1316118	Enhancer_HMEC_H3K4me2.hg19.sort	rs2588809	0.850085	39669	TCONS_00022775	RAD51B
56	14q24.1	4	rs1316118	Enhancer_HMEC_H3K27Ac.hg19.sort	rs2588809	0.850085	39669	TCONS_00022775	RAD51B
56	14q24.1	4	rs1316170	Enhancer_HMEC_HMMEnhancer.hg19.sort	rs2588809	0.850085	38044	TCONS_00022775	RAD51B
56	14q24.1	4	rs1316170	Enhancer_HMEC_H3K4me2.hg19.sort	rs2588809	0.850085	38044	TCONS_00022775	RAD51B
56	14q24.1	4	rs1316170	Enhancer_HMEC_H3K27Ac.hg19.sort	rs2588809	0.850085	38044	TCONS_00022775	RAD51B
56	14q24.1	4	rs1316170	Enhancer_HMEC_H3K4me1.hg19.sort	rs2588809	0.850085	38044	TCONS_00022775	RAD51B
56	14q24.1	4	rs1555944	Enhancer_HMEC_HMMEnhancer.hg19.sort	rs2588809	0.675612	-35310	TCONS_00022775	RAD51B
56	14q24.1	4	rs1555944	Enhancer_HMEC_H3K27Ac.hg19.sort	rs2588809	0.675612	-35310	TCONS_00022775	RAD51B
56	14q24.1	4	rs1555944	Enhancer_HMEC_H3K4me2.hg19.sort	rs2588809	0.675612	-35310	TCONS_00022775	RAD51B
56	14q24.1	4	rs1555944	Enhancer_HMEC_H3K4me1.hg19.sort	rs2588809	0.675612	-35310	TCONS_00022775	RAD51B
56	14q24.1	4	rs1744959	Enhancer_HMEC_HMMEnhancer.hg19.sort	rs2588809	0.955138	54739	TCONS_00022775	RAD51B
56	14q24.1	4	rs1744959	Enhancer_HMEC_H3K9Ac.hg19.sort	rs2588809	0.955138	54739	TCONS_00022775	RAD51B
56	14q24.1	4	rs1744959	Enhancer_HMEC_H3K27Ac.hg19.sort	rs2588809	0.955138	54739	TCONS_00022775	RAD51B
56	14q24.1	4	rs1744959	Enhancer_HMEC_H3K4me1.hg19.sort	rs2588809	0.955138	54739	TCONS_00022775	RAD51B
56	14q24.1	4	rs1951631	Enhancer_HMEC_H3K9Ac.hg19.sort	rs2588809	0.840912	57101	TCONS_00022775	RAD51B
56	14q24.1	4	rs1951631	Enhancer_HMEC_H3K4me1.hg19.sort	rs2588809	0.840912	57101	TCONS_00022775	RAD51B
56	14q24.1	4	rs1951631	Enhancer_HMEC_HMMEnhancer.hg19.sort	rs2588809	0.840912	57101	TCONS_00022775	RAD51B
56	14q24.1	4	rs1951631	Enhancer_HMEC_H3K27Ac.hg19.sort	rs2588809	0.840912	57101	TCONS_00022775	RAD51B
56	14q24.1	4	rs2588829	Enhancer_HMEC_HMMEnhancer.hg19.sort	rs2588809	0.710513	-47508	TCONS_00022775	RAD51B
56	14q24.1	4	rs2588829	Enhancer_HMEC_H3K4me2.hg19.sort	rs2588809	0.710513	-47508	TCONS_00022775	RAD51B
56	14q24.1	4	rs2588829	Enhancer_HMEC_H3K4me1.hg19.sort	rs2588809	0.710513	-47508	TCONS_00022775	RAD51B
56	14q24.1	4	rs2588829	Enhancer_HMEC_H3K27Ac.hg19.sort	rs2588809	0.710513	-47508	TCONS_00022775	RAD51B
56	14q24.1	4	rs2588830	Enhancer_HMEC_H3K4me2.hg19.sort	rs2588809	0.586916	-51109	TCONS_00022775	RAD51B
56	14q24.1	4	rs2588830	Enhancer_HMEC_HMMEnhancer.hg19.sort	rs2588809	0.586916	-51109	TCONS_00022775	RAD51B
56	14q24.1	4	rs2588830	Enhancer_HMEC_H3K27Ac.hg19.sort	rs2588809	0.586916	-51109	TCONS_00022775	RAD51B
56	14q24.1	4	rs2588830	Enhancer_HMEC_H3K4me1.hg19.sort	rs2588809	0.586916	-51109	TCONS_00022775	RAD51B
31	8q21.11	4	rs10090685	Enhancer_HMEC_FAIRE.hg19.sort	rs2943559	0.547028	192420	TCONS_00014766	HNF4G
31	8q21.11	4	rs10090685	Enhancer_HMEC_H3K4me1.hg19.sort	rs2943559	0.547028	192420	TCONS_00014766	HNF4G
31	8q21.11	4	rs10090685	Enhancer_HMEC_HMMEnhancer.hg19.sort	rs2943559	0.547028	192420	TCONS_00014766	HNF4G
31	8q21.11	4	rs10090685	Enhancer_HMEC_H3K27Ac.hg19.sort	rs2943559	0.547028	192420	TCONS_00014766	HNF4G
45	10q26.13	4	rs1078806	Enhancer_HMEC_HMMEnhancer.hg19.sort	rs2981582	0.795765	-13342	TCONS_00018061	FGFR2
45	10q26.13	4	rs1078806	Enhancer_HMEC_H3K27Ac.hg19.sort	rs2981582	0.795765	-13342	TCONS_00018061	FGFR2
45	10q26.13	4	rs1078806	Enhancer_HMEC_H3K4me1.hg19.sort	rs2981582	0.795765	-13342	TCONS_00018061	FGFR2
45	10q26.13	4	rs1078806	Enhancer_HMEC_H3K4me2.hg19.sort	rs2981582	0.795765	-13342	TCONS_00018061	FGFR2
45	10q26.13	4	rs11599804	Enhancer_HMEC_H3K27Ac.hg19.sort	rs2981582	0.764136	-11653	TCONS_00018061	FGFR2
45	10q26.13	4	rs11599804	Enhancer_HMEC_HMMEnhancer.hg19.sort	rs2981582	0.764136	-11653	TCONS_00018061	FGFR2
45	10q26.13	4	rs11599804	Enhancer_HMEC_H3K4me1.hg19.sort	rs2981582	0.764136	-11653	TCONS_00018061	FGFR2
45	10q26.13	4	rs11599804	Enhancer_HMEC_H3K4me2.hg19.sort	rs2981582	0.764136	-11653	TCONS_00018061	FGFR2
45	10q26.13	4	rs2912778	Enhancer_HMEC_HMMEnhancer.hg19.sort	rs2981582	0.605654	-13663	TCONS_00018061	FGFR2
45	10q26.13	4	rs2912778	Enhancer_HMEC_H3K4me2.hg19.sort	rs2981582	0.605654	-13663	TCONS_00018061	FGFR2
45	10q26.13	4	rs2912778	Enhancer_HMEC_H3K4me1.hg19.sort	rs2981582	0.605654	-13663	TCONS_00018061	FGFR2
45	10q26.13	4	rs2912778	Enhancer_HMEC_H3K27Ac.hg19.sort	rs2981582	0.605654	-13663	TCONS_00018061	FGFR2
45	10q26.13	4	rs2981578	Enhancer_HMEC_H3K4me1.hg19.sort	rs2981582	0.612521	-12006	TCONS_00018061	FGFR2
45	10q26.13	4	rs2981578	Enhancer_HMEC_H3K27Ac.hg19.sort	rs2981582	0.612521	-12006	TCONS_00018061	FGFR2
45	10q26.13	4	rs2981578	Enhancer_HMEC_H3K4me2.hg19.sort	rs2981582	0.612521	-12006	TCONS_00018061	FGFR2
45	10q26.13	4	rs2981578	Enhancer_HMEC_HMMEnhancer.hg19.sort	rs2981582	0.612521	-12006	TCONS_00018061	FGFR2
45	10q26.13	4	rs7895676	Enhancer_HMEC_H3K4me2.hg19.sort	rs2981582	0.607456	-18320	TCONS_00018061	FGFR2
45	10q26.13	4	rs7895676	Enhancer_HMEC_H3K4me1.hg19.sort	rs2981582	0.607456	-18320	TCONS_00018061	FGFR2
45	10q26.13	4	rs7895676	Enhancer_HMEC_H3K27Ac.hg19.sort	rs2981582	0.607456	-18320	TCONS_00018061	FGFR2
45	10q26.13	4	rs7895676	Enhancer_HMEC_HMMEnhancer.hg19.sort	rs2981582	0.607456	-18320	TCONS_00018061	FGFR2
47	11q13.1	4	rs556872	Enhancer_HMEC_HMMEnhancer.hg19.sort	rs3903072	0.522466	87254	TCONS_00019670	FOSL1
47	11q13.1	4	rs556872	Enhancer_HMEC_H3K4me2.hg19.sort	rs3903072	0.522466	87254	TCONS_00019670	FOSL1
47	11q13.1	4	rs556872	Enhancer_HMEC_H3K9Ac.hg19.sort	rs3903072	0.522466	87254	TCONS_00019670	FOSL1
47	11q13.1	4	rs556872	Enhancer_HMEC_H3K4me1.hg19.sort	rs3903072	0.522466	87254	TCONS_00019670	FOSL1
47	11q13.1	4	rs677029	Enhancer_HMEC_HMMEnhancer.hg19.sort	rs3903072	0.531257	100465	TCONS_00019670	C11orf68
47	11q13.1	4	rs677029	Enhancer_HMEC_H3K9Ac.hg19.sort	rs3903072	0.531257	100465	TCONS_00019670	C11orf68
47	11q13.1	4	rs677029	Enhancer_HMEC_H3K4me1.hg19.sort	rs3903072	0.531257	100465	TCONS_00019670	C11orf68
47	11q13.1	4	rs677029	Enhancer_HMEC_Duke_DNaseI.hg19.sort	rs3903072	0.531257	100465	TCONS_00019670	C11orf68
4	1q32.1	4	rs11240751	Enhancer_HMEC_HMMEnhancer.hg19.sort	rs4245739	0.729218	-56792	TCONS_00000114	PIK3C2B
4	1q32.1	4	rs11240751	Enhancer_HMEC_H3K4me2.hg19.sort	rs4245739	0.729218	-56792	TCONS_00000114	PIK3C2B
4	1q32.1	4	rs11240751	Enhancer_HMEC_H3K4me1.hg19.sort	rs4245739	0.729218	-56792	TCONS_00000114	PIK3C2B
4	1q32.1	4	rs11240751	Enhancer_HMEC_H3K9Ac.hg19.sort	rs4245739	0.729218	-56792	TCONS_00000114	PIK3C2B
4	1q32.1	4	rs4951389	Enhancer_HMEC_Uw_Rep1_DNaseI.hg19.sort	rs4245739	0.742405	-43008	TCONS_00000114	MDM4
4	1q32.1	4	rs4951389	Enhancer_HMEC_HMMEnhancer.hg19.sort	rs4245739	0.742405	-43008	TCONS_00000114	MDM4
4	1q32.1	4	rs4951389	Enhancer_HMEC_H3K27Ac.hg19.sort	rs4245739	0.742405	-43008	TCONS_00000114	MDM4
4	1q32.1	4	rs4951389	Enhancer_HMEC_H3K4me2.hg19.sort	rs4245739	0.742405	-43008	TCONS_00000114	MDM4
18	5p12	4	rs4866783	Enhancer_HMEC_HMMEnhancer.hg19.sort	rs4415084	0.722404	213992	TCONS_00009394	MRPS30
18	5p12	4	rs4866783	Enhancer_HMEC_H3K4me2.hg19.sort	rs4415084	0.722404	213992	TCONS_00009394	MRPS30
18	5p12	4	rs4866783	Enhancer_HMEC_H3K4me1.hg19.sort	rs4415084	0.722404	213992	TCONS_00009394	MRPS30
18	5p12	4	rs4866783	Enhancer_HMEC_H3K27Ac.hg19.sort	rs4415084	0.722404	213992	TCONS_00009394	MRPS30
18	5p12	4	rs6451770	Enhancer_HMEC_H3K4me2.hg19.sort	rs4415084	0.885262	28880	TCONS_00009648	MRPS30
18	5p12	4	rs6451770	Enhancer_HMEC_H3K27Ac.hg19.sort	rs4415084	0.885262	28880	TCONS_00009648	MRPS30
18	5p12	4	rs6451770	Enhancer_HMEC_HMMEnhancer.hg19.sort	rs4415084	0.885262	28880	TCONS_00009648	MRPS30
18	5p12	4	rs6451770	Enhancer_HMEC_H3K4me1.hg19.sort	rs4415084	0.885262	28880	TCONS_00009648	MRPS30
67	19p13.11	4	rs10411009	Enhancer_HMEC_H3K4me2.hg19.sort	rs4808801	0.942781	35125	TCONS_00026930	ELL
67	19p13.11	4	rs10411009	Enhancer_HMEC_H3K4me1.hg19.sort	rs4808801	0.942781	35125	TCONS_00026930	ELL
67	19p13.11	4	rs10411009	Enhancer_HMEC_HMMEnhancer.hg19.sort	rs4808801	0.942781	35125	TCONS_00026930	ELL
67	19p13.11	4	rs10411009	Enhancer_HMEC_H3K27Ac.hg19.sort	rs4808801	0.942781	35125	TCONS_00026930	ELL
67	19p13.11	4	rs34256197	Enhancer_HMEC_H3K27Ac.hg19.sort	rs4808801	0.942781	35331	TCONS_00026930	ELL
67	19p13.11	4	rs34256197	Enhancer_HMEC_HMMEnhancer.hg19.sort	rs4808801	0.942781	35331	TCONS_00026930	ELL
67	19p13.11	4	rs34256197	Enhancer_HMEC_H3K4me1.hg19.sort	rs4808801	0.942781	35331	TCONS_00026930	ELL
67	19p13.11	4	rs34256197	Enhancer_HMEC_H3K4me2.hg19.sort	rs4808801	0.942781	35331	TCONS_00026930	ELL
67	19p13.11	4	rs7249020	Enhancer_HMEC_H3K4me2.hg19.sort	rs4808801	0.948699	37006	TCONS_00026930	ELL
67	19p13.11	4	rs7249020	Enhancer_HMEC_H3K27Ac.hg19.sort	rs4808801	0.948699	37006	TCONS_00026930	ELL
67	19p13.11	4	rs7249020	Enhancer_HMEC_HMMEnhancer.hg19.sort	rs4808801	0.948699	37006	TCONS_00026930	ELL
67	19p13.11	4	rs7249020	Enhancer_HMEC_H3K4me1.hg19.sort	rs4808801	0.948699	37006	TCONS_00026930	ELL
67	19p13.11	4	rs7251653	Enhancer_HMEC_HMMEnhancer.hg19.sort	rs4808801	0.948699	37142	TCONS_00026930	ELL
67	19p13.11	4	rs7251653	Enhancer_HMEC_H3K4me2.hg19.sort	rs4808801	0.948699	37142	TCONS_00026930	ELL
67	19p13.11	4	rs7251653	Enhancer_HMEC_H3K27Ac.hg19.sort	rs4808801	0.948699	37142	TCONS_00026930	ELL
67	19p13.11	4	rs7251653	Enhancer_HMEC_H3K4me1.hg19.sort	rs4808801	0.948699	37142	TCONS_00026930	ELL
14	3p24.1	3	rs552647	Enhancer_HMEC_H3K4me2.hg19.sort	rs4973768	0.731233	-62297	TCONS_00005969	NEK10
14	3p24.1	3	rs552647	Enhancer_HMEC_HMMEnhancer.hg19.sort	rs4973768	0.731233	-62297	TCONS_00005969	NEK10
14	3p24.1	3	rs552647	Enhancer_HMEC_H3K4me1.hg19.sort	rs4973768	0.731233	-62297	TCONS_00005969	NEK10
14	3p24.1	4	rs58943232	Enhancer_HMEC_H3K4me1.hg19.sort	rs4973768	0.561896	-23920	TCONS_00005969	NEK10
14	3p24.1	4	rs58943232	Enhancer_HMEC_HMMEnhancer.hg19.sort	rs4973768	0.561896	-23920	TCONS_00005969	NEK10
14	3p24.1	4	rs58943232	Enhancer_HMEC_H3K27Ac.hg19.sort	rs4973768	0.561896	-23920	TCONS_00005969	NEK10
14	3p24.1	4	rs58943232	Enhancer_HMEC_H3K4me2.hg19.sort	rs4973768	0.561896	-23920	TCONS_00005969	NEK10
71	22q13.1	4	rs10483205	Enhancer_HMEC_H3K4me1.hg19.sort	rs6001930	0.887001	7365	TCONS_00029427	SGSM3
71	22q13.1	4	rs10483205	Enhancer_HMEC_H3K4me2.hg19.sort	rs6001930	0.887001	7365	TCONS_00029427	SGSM3
71	22q13.1	4	rs10483205	Enhancer_HMEC_H3K27Ac.hg19.sort	rs6001930	0.887001	7365	TCONS_00029427	SGSM3
71	22q13.1	4	rs10483205	Enhancer_HMEC_HMMEnhancer.hg19.sort	rs6001930	0.887001	7365	TCONS_00029427	SGSM3
71	22q13.1	4	rs138175438	Enhancer_HMEC_H3K4me1.hg19.sort	rs6001930	0.887001	17666	TCONS_00029427	SGSM3
71	22q13.1	4	rs138175438	Enhancer_HMEC_HMMEnhancer.hg19.sort	rs6001930	0.887001	17666	TCONS_00029427	SGSM3
71	22q13.1	4	rs138175438	Enhancer_HMEC_H3K4me2.hg19.sort	rs6001930	0.887001	17666	TCONS_00029427	SGSM3
71	22q13.1	4	rs138175438	Enhancer_HMEC_H3K27Ac.hg19.sort	rs6001930	0.887001	17666	TCONS_00029427	SGSM3
71	22q13.1	4	rs141597790	Enhancer_HMEC_H3K27Ac.hg19.sort	rs6001930	0.818843	118764	TCONS_00029427	MKL1
71	22q13.1	4	rs141597790	Enhancer_HMEC_H3K4me2.hg19.sort	rs6001930	0.818843	118764	TCONS_00029427	MKL1
71	22q13.1	4	rs141597790	Enhancer_HMEC_HMMEnhancer.hg19.sort	rs6001930	0.818843	118764	TCONS_00029427	MKL1
71	22q13.1	4	rs141597790	Enhancer_HMEC_H3K4me1.hg19.sort	rs6001930	0.818843	118764	TCONS_00029427	MKL1
71	22q13.1	4	rs17002019	Enhancer_HMEC_HMMEnhancer.hg19.sort	rs6001930	0.748123	89102	TCONS_00029427	MKL1
71	22q13.1	4	rs17002019	Enhancer_HMEC_H3K27Ac.hg19.sort	rs6001930	0.748123	89102	TCONS_00029427	MKL1
71	22q13.1	4	rs17002019	Enhancer_HMEC_H3K4me1.hg19.sort	rs6001930	0.748123	89102	TCONS_00029427	MKL1
71	22q13.1	4	rs17002019	Enhancer_HMEC_H3K4me2.hg19.sort	rs6001930	0.748123	89102	TCONS_00029427	MKL1
71	22q13.1	4	rs3827381	Enhancer_HMEC_H3K4me2.hg19.sort	rs6001930	0.94317	5168	TCONS_00029427	SGSM3
71	22q13.1	4	rs3827381	Enhancer_HMEC_H3K27Ac.hg19.sort	rs6001930	0.94317	5168	TCONS_00029427	SGSM3
71	22q13.1	4	rs3827381	Enhancer_HMEC_HMMEnhancer.hg19.sort	rs6001930	0.94317	5168	TCONS_00029427	SGSM3
71	22q13.1	4	rs3827381	Enhancer_HMEC_H3K4me1.hg19.sort	rs6001930	0.94317	5168	TCONS_00029427	SGSM3
71	22q13.1	4	rs3827382	Enhancer_HMEC_H3K4me2.hg19.sort	rs6001930	0.831481	5169	TCONS_00029427	SGSM3
71	22q13.1	4	rs3827382	Enhancer_HMEC_HMMEnhancer.hg19.sort	rs6001930	0.831481	5169	TCONS_00029427	SGSM3
71	22q13.1	4	rs3827382	Enhancer_HMEC_H3K4me1.hg19.sort	rs6001930	0.831481	5169	TCONS_00029427	SGSM3
71	22q13.1	4	rs3827382	Enhancer_HMEC_H3K27Ac.hg19.sort	rs6001930	0.831481	5169	TCONS_00029427	SGSM3
71	22q13.1	4	rs55722862	Enhancer_HMEC_H3K27Ac.hg19.sort	rs6001930	0.720588	55807	TCONS_00029427	MKL1
71	22q13.1	4	rs55722862	Enhancer_HMEC_H3K4me2.hg19.sort	rs6001930	0.720588	55807	TCONS_00029427	MKL1
71	22q13.1	4	rs55722862	Enhancer_HMEC_H3K4me1.hg19.sort	rs6001930	0.720588	55807	TCONS_00029427	MKL1
71	22q13.1	4	rs55722862	Enhancer_HMEC_HMMEnhancer.hg19.sort	rs6001930	0.720588	55807	TCONS_00029427	MKL1
71	22q13.1	4	rs55849114	Enhancer_HMEC_H3K27Ac.hg19.sort	rs6001930	0.720588	55769	TCONS_00029427	MKL1
71	22q13.1	4	rs55849114	Enhancer_HMEC_H3K4me2.hg19.sort	rs6001930	0.720588	55769	TCONS_00029427	MKL1
71	22q13.1	4	rs55849114	Enhancer_HMEC_HMMEnhancer.hg19.sort	rs6001930	0.720588	55769	TCONS_00029427	MKL1
71	22q13.1	4	rs55849114	Enhancer_HMEC_H3K4me1.hg19.sort	rs6001930	0.720588	55769	TCONS_00029427	MKL1
71	22q13.1	4	rs56051217	Enhancer_HMEC_HMMEnhancer.hg19.sort	rs6001930	0.706883	173168	TCONS_00029427	MKL1
71	22q13.1	4	rs56051217	Enhancer_HMEC_H3K27Ac.hg19.sort	rs6001930	0.706883	173168	TCONS_00029427	MKL1
71	22q13.1	4	rs56051217	Enhancer_HMEC_H3K4me2.hg19.sort	rs6001930	0.706883	173168	TCONS_00029427	MKL1
71	22q13.1	4	rs56051217	Enhancer_HMEC_H3K4me1.hg19.sort	rs6001930	0.706883	173168	TCONS_00029427	MKL1
71	22q13.1	4	rs56092708	Enhancer_HMEC_H3K4me2.hg19.sort	rs6001930	0.734334	86574	TCONS_00029427	MKL1
71	22q13.1	4	rs56092708	Enhancer_HMEC_H3K4me1.hg19.sort	rs6001930	0.734334	86574	TCONS_00029427	MKL1
71	22q13.1	4	rs56092708	Enhancer_HMEC_HMMEnhancer.hg19.sort	rs6001930	0.734334	86574	TCONS_00029427	MKL1
71	22q13.1	4	rs56092708	Enhancer_HMEC_H3K27Ac.hg19.sort	rs6001930	0.734334	86574	TCONS_00029427	MKL1
71	22q13.1	4	rs6001942	Enhancer_HMEC_H3K27Ac.hg19.sort	rs6001930	1	17632	TCONS_00029427	SGSM3
71	22q13.1	4	rs6001942	Enhancer_HMEC_HMMEnhancer.hg19.sort	rs6001930	1	17632	TCONS_00029427	SGSM3
71	22q13.1	4	rs6001942	Enhancer_HMEC_H3K4me2.hg19.sort	rs6001930	1	17632	TCONS_00029427	SGSM3
71	22q13.1	4	rs6001942	Enhancer_HMEC_H3K4me1.hg19.sort	rs6001930	1	17632	TCONS_00029427	SGSM3
71	22q13.1	4	rs6001950	Enhancer_HMEC_H3K27Ac.hg19.sort	rs6001930	0.98573	30401	TCONS_00029427	MKL1
71	22q13.1	4	rs6001950	Enhancer_HMEC_HMMEnhancer.hg19.sort	rs6001930	0.98573	30401	TCONS_00029427	MKL1
71	22q13.1	4	rs6001950	Enhancer_HMEC_H3K4me1.hg19.sort	rs6001930	0.98573	30401	TCONS_00029427	MKL1
71	22q13.1	4	rs6001950	Enhancer_HMEC_H3K4me2.hg19.sort	rs6001930	0.98573	30401	TCONS_00029427	MKL1
71	22q13.1	4	rs6001979	Enhancer_HMEC_H3K27Ac.hg19.sort	rs6001930	0.831741	123532	TCONS_00029427	MKL1
71	22q13.1	4	rs6001979	Enhancer_HMEC_HMMEnhancer.hg19.sort	rs6001930	0.831741	123532	TCONS_00029427	MKL1
71	22q13.1	4	rs6001979	Enhancer_HMEC_H3K4me2.hg19.sort	rs6001930	0.831741	123532	TCONS_00029427	MKL1
71	22q13.1	4	rs6001979	Enhancer_HMEC_H3K4me1.hg19.sort	rs6001930	0.831741	123532	TCONS_00029427	MKL1
71	22q13.1	4	rs6001983	Enhancer_HMEC_H3K4me1.hg19.sort	rs6001930	0.817698	147070	TCONS_00029427	MKL1
71	22q13.1	4	rs6001983	Enhancer_HMEC_H3K4me2.hg19.sort	rs6001930	0.817698	147070	TCONS_00029427	MKL1
71	22q13.1	4	rs6001983	Enhancer_HMEC_HMMEnhancer.hg19.sort	rs6001930	0.817698	147070	TCONS_00029427	MKL1
71	22q13.1	4	rs6001983	Enhancer_HMEC_H3K27Ac.hg19.sort	rs6001930	0.817698	147070	TCONS_00029427	MKL1
71	22q13.1	4	rs6001984	Enhancer_HMEC_H3K4me1.hg19.sort	rs6001930	0.792222	149146	TCONS_00029427	MKL1
71	22q13.1	4	rs6001984	Enhancer_HMEC_H3K4me2.hg19.sort	rs6001930	0.792222	149146	TCONS_00029427	MKL1
71	22q13.1	4	rs6001984	Enhancer_HMEC_HMMEnhancer.hg19.sort	rs6001930	0.792222	149146	TCONS_00029427	MKL1
71	22q13.1	4	rs6001984	Enhancer_HMEC_H3K27Ac.hg19.sort	rs6001930	0.792222	149146	TCONS_00029427	MKL1
71	22q13.1	4	rs73167079	Enhancer_HMEC_H3K27Ac.hg19.sort	rs6001930	0.887001	6854	TCONS_00029427	SGSM3
71	22q13.1	4	rs73167079	Enhancer_HMEC_H3K4me2.hg19.sort	rs6001930	0.887001	6854	TCONS_00029427	SGSM3
71	22q13.1	4	rs73167079	Enhancer_HMEC_HMMEnhancer.hg19.sort	rs6001930	0.887001	6854	TCONS_00029427	SGSM3
71	22q13.1	4	rs73167079	Enhancer_HMEC_H3K4me1.hg19.sort	rs6001930	0.887001	6854	TCONS_00029427	SGSM3
71	22q13.1	4	rs73167093	Enhancer_HMEC_HMMEnhancer.hg19.sort	rs6001930	0.887001	17555	TCONS_00029427	SGSM3
71	22q13.1	4	rs73167093	Enhancer_HMEC_H3K4me2.hg19.sort	rs6001930	0.887001	17555	TCONS_00029427	SGSM3
71	22q13.1	4	rs73167093	Enhancer_HMEC_H3K4me1.hg19.sort	rs6001930	0.887001	17555	TCONS_00029427	SGSM3
71	22q13.1	4	rs73167093	Enhancer_HMEC_H3K27Ac.hg19.sort	rs6001930	0.887001	17555	TCONS_00029427	SGSM3
71	22q13.1	4	rs73167096	Enhancer_HMEC_HMMEnhancer.hg19.sort	rs6001930	0.887001	18229	TCONS_00029427	SGSM3
71	22q13.1	4	rs73167096	Enhancer_HMEC_H3K4me2.hg19.sort	rs6001930	0.887001	18229	TCONS_00029427	SGSM3
71	22q13.1	4	rs73167096	Enhancer_HMEC_H3K27Ac.hg19.sort	rs6001930	0.887001	18229	TCONS_00029427	SGSM3
71	22q13.1	4	rs73167096	Enhancer_HMEC_H3K4me1.hg19.sort	rs6001930	0.887001	18229	TCONS_00029427	SGSM3
71	22q13.1	4	rs73169058	Enhancer_HMEC_H3K4me1.hg19.sort	rs6001930	0.831741	116001	TCONS_00029427	MKL1
71	22q13.1	4	rs73169058	Enhancer_HMEC_H3K27Ac.hg19.sort	rs6001930	0.831741	116001	TCONS_00029427	MKL1
71	22q13.1	4	rs73169058	Enhancer_HMEC_HMMEnhancer.hg19.sort	rs6001930	0.831741	116001	TCONS_00029427	MKL1
71	22q13.1	4	rs73169058	Enhancer_HMEC_H3K4me2.hg19.sort	rs6001930	0.831741	116001	TCONS_00029427	MKL1
71	22q13.1	4	rs73169060	Enhancer_HMEC_HMMEnhancer.hg19.sort	rs6001930	0.831741	118510	TCONS_00029427	MKL1
71	22q13.1	4	rs73169060	Enhancer_HMEC_H3K4me1.hg19.sort	rs6001930	0.831741	118510	TCONS_00029427	MKL1
71	22q13.1	4	rs73169060	Enhancer_HMEC_H3K27Ac.hg19.sort	rs6001930	0.831741	118510	TCONS_00029427	MKL1
71	22q13.1	4	rs73169060	Enhancer_HMEC_H3K4me2.hg19.sort	rs6001930	0.831741	118510	TCONS_00029427	MKL1
5	1q32.1	4	rs12032424	Enhancer_HMEC_Duke_DNaseI.hg19.sort	rs6678914	0.956948	4695	TCONS_00002217	LGR6
5	1q32.1	4	rs12032424	Enhancer_HMEC_H3K4me2.hg19.sort	rs6678914	0.956948	4695	TCONS_00002217	LGR6
5	1q32.1	4	rs12032424	Enhancer_HMEC_HMMEnhancer.hg19.sort	rs6678914	0.956948	4695	TCONS_00002217	LGR6
5	1q32.1	4	rs12032424	Enhancer_HMEC_H3K4me1.hg19.sort	rs6678914	0.956948	4695	TCONS_00002217	LGR6
15	3p26.1	4	rs10212373	Enhancer_HMEC_H3K4me1.hg19.sort	rs6762644	0.569668	20173	TCONS_00005727	EGOT
15	3p26.1	4	rs10212373	Enhancer_HMEC_H3K9Ac.hg19.sort	rs6762644	0.569668	20173	TCONS_00005727	EGOT
15	3p26.1	4	rs10212373	Enhancer_HMEC_HMMEnhancer.hg19.sort	rs6762644	0.569668	20173	TCONS_00005727	EGOT
15	3p26.1	4	rs10212373	Enhancer_HMEC_H3K4me2.hg19.sort	rs6762644	0.569668	20173	TCONS_00005727	EGOT
39	10p12.31	4	rs10828266	Enhancer_HMEC_H3K9Ac.hg19.sort	rs7072776	0.769931	65759	TCONS_00018449	DNAJC1
39	10p12.31	4	rs10828266	Enhancer_HMEC_H3K4me2.hg19.sort	rs7072776	0.769931	65759	TCONS_00018449	DNAJC1
39	10p12.31	4	rs10828266	Enhancer_HMEC_H3K4me1.hg19.sort	rs7072776	0.769931	65759	TCONS_00018449	DNAJC1
39	10p12.31	4	rs10828266	Enhancer_HMEC_H3K27Ac.hg19.sort	rs7072776	0.769931	65759	TCONS_00018449	DNAJC1
39	10p12.31	4	rs2807982	Enhancer_HMEC_HMMEnhancer.hg19.sort	rs7072776	0.735602	182918	TCONS_00018450	DNAJC1
39	10p12.31	4	rs2807982	Enhancer_HMEC_H3K27Ac.hg19.sort	rs7072776	0.735602	182918	TCONS_00018450	DNAJC1
39	10p12.31	4	rs2807982	Enhancer_HMEC_H3K4me2.hg19.sort	rs7072776	0.735602	182918	TCONS_00018450	DNAJC1
39	10p12.31	4	rs2807982	Enhancer_HMEC_H3K9Ac.hg19.sort	rs7072776	0.735602	182918	TCONS_00018450	DNAJC1
39	10p12.31	4	rs946711	Enhancer_HMEC_H3K9Ac.hg19.sort	rs7072776	0.594921	-226110	TCONS_00018449	MLLT10
39	10p12.31	4	rs946711	Enhancer_HMEC_HMMEnhancer.hg19.sort	rs7072776	0.594921	-226110	TCONS_00018449	MLLT10
39	10p12.31	4	rs946711	Enhancer_HMEC_H3K4me1.hg19.sort	rs7072776	0.594921	-226110	TCONS_00018449	MLLT10
39	10p12.31	4	rs946711	Enhancer_HMEC_H3K27Ac.hg19.sort	rs7072776	0.594921	-226110	TCONS_00018449	MLLT10
43	10q25.2	4	rs11196200	Enhancer_HMEC_HMMEnhancer.hg19.sort	rs7904519	0.93762	28011	TCONS_00018339	TCF7L2
43	10q25.2	4	rs11196200	Enhancer_HMEC_H3K9Ac.hg19.sort	rs7904519	0.93762	28011	TCONS_00018339	TCF7L2
43	10q25.2	4	rs11196200	Enhancer_HMEC_H3K27Ac.hg19.sort	rs7904519	0.93762	28011	TCONS_00018339	TCF7L2
43	10q25.2	4	rs11196200	Enhancer_HMEC_H3K4me1.hg19.sort	rs7904519	0.93762	28011	TCONS_00018339	TCF7L2
43	10q25.2	4	rs12718338	Enhancer_HMEC_HMMEnhancer.hg19.sort	rs7904519	0.911166	39120	TCONS_00018339	TCF7L2
43	10q25.2	4	rs12718338	Enhancer_HMEC_H3K4me1.hg19.sort	rs7904519	0.911166	39120	TCONS_00018339	TCF7L2
43	10q25.2	4	rs12718338	Enhancer_HMEC_H3K9Ac.hg19.sort	rs7904519	0.911166	39120	TCONS_00018339	TCF7L2
43	10q25.2	4	rs12718338	Enhancer_HMEC_H3K27Ac.hg19.sort	rs7904519	0.911166	39120	TCONS_00018339	TCF7L2
43	10q25.2	4	rs4073288	Enhancer_HMEC_H3K27Ac.hg19.sort	rs7904519	0.618401	-26650	TCONS_00018339	TCF7L2
43	10q25.2	4	rs4073288	Enhancer_HMEC_H3K4me2.hg19.sort	rs7904519	0.618401	-26650	TCONS_00018339	TCF7L2
43	10q25.2	4	rs4073288	Enhancer_HMEC_HMMEnhancer.hg19.sort	rs7904519	0.618401	-26650	TCONS_00018339	TCF7L2
43	10q25.2	4	rs4073288	Enhancer_HMEC_H3K4me1.hg19.sort	rs7904519	0.618401	-26650	TCONS_00018339	TCF7L2
43	10q25.2	4	rs4073980	Enhancer_HMEC_H3K4me1.hg19.sort	rs7904519	0.870113	-27347	TCONS_00018339	TCF7L2
43	10q25.2	4	rs4073980	Enhancer_HMEC_HMMEnhancer.hg19.sort	rs7904519	0.870113	-27347	TCONS_00018339	TCF7L2
43	10q25.2	4	rs4073980	Enhancer_HMEC_H3K27Ac.hg19.sort	rs7904519	0.870113	-27347	TCONS_00018339	TCF7L2
43	10q25.2	4	rs4073980	Enhancer_HMEC_H3K4me2.hg19.sort	rs7904519	0.870113	-27347	TCONS_00018339	TCF7L2
43	10q25.2	4	rs4077527	Enhancer_HMEC_HMMEnhancer.hg19.sort	rs7904519	0.911166	39114	TCONS_00018339	TCF7L2
43	10q25.2	4	rs4077527	Enhancer_HMEC_H3K4me1.hg19.sort	rs7904519	0.911166	39114	TCONS_00018339	TCF7L2
43	10q25.2	4	rs4077527	Enhancer_HMEC_H3K9Ac.hg19.sort	rs7904519	0.911166	39114	TCONS_00018339	TCF7L2
43	10q25.2	4	rs4077527	Enhancer_HMEC_H3K27Ac.hg19.sort	rs7904519	0.911166	39114	TCONS_00018339	TCF7L2
30	8p12	4	rs11136084	Enhancer_HMEC_HMMEnhancer.hg19.sort	rs9693444	0.79616	14294	TCONS_00014555	C8orf75
30	8p12	4	rs11136084	Enhancer_HMEC_H3K9Ac.hg19.sort	rs9693444	0.79616	14294	TCONS_00014555	C8orf75
30	8p12	4	rs11136084	Enhancer_HMEC_H3K4me1.hg19.sort	rs9693444	0.79616	14294	TCONS_00014555	C8orf75
30	8p12	4	rs11136084	Enhancer_HMEC_H3K27Ac.hg19.sort	rs9693444	0.79616	14294	TCONS_00014555	C8orf75
30	8p12	4	rs11136085	Enhancer_HMEC_HMMEnhancer.hg19.sort	rs9693444	0.661431	14419	TCONS_00014555	C8orf75
30	8p12	4	rs11136085	Enhancer_HMEC_H3K27Ac.hg19.sort	rs9693444	0.661431	14419	TCONS_00014555	C8orf75
30	8p12	4	rs11136085	Enhancer_HMEC_H3K9Ac.hg19.sort	rs9693444	0.661431	14419	TCONS_00014555	C8orf75
30	8p12	4	rs11136085	Enhancer_HMEC_H3K4me1.hg19.sort	rs9693444	0.661431	14419	TCONS_00014555	C8orf75
30	8p12	4	rs11136086	Enhancer_HMEC_HMMEnhancer.hg19.sort	rs9693444	0.60272	14447	TCONS_00014555	C8orf75
30	8p12	4	rs11136086	Enhancer_HMEC_H3K9Ac.hg19.sort	rs9693444	0.60272	14447	TCONS_00014555	C8orf75
30	8p12	4	rs11136086	Enhancer_HMEC_H3K27Ac.hg19.sort	rs9693444	0.60272	14447	TCONS_00014555	C8orf75
30	8p12	4	rs11136086	Enhancer_HMEC_H3K4me1.hg19.sort	rs9693444	0.60272	14447	TCONS_00014555	C8orf75
30	8p12	4	rs4732699	Enhancer_HMEC_H3K4me1.hg19.sort	rs9693444	0.874049	11837	TCONS_00014555	C8orf75
30	8p12	4	rs4732699	Enhancer_HMEC_H3K9Ac.hg19.sort	rs9693444	0.874049	11837	TCONS_00014555	C8orf75
30	8p12	4	rs4732699	Enhancer_HMEC_H3K27Ac.hg19.sort	rs9693444	0.874049	11837	TCONS_00014555	C8orf75
30	8p12	4	rs4732699	Enhancer_HMEC_HMMEnhancer.hg19.sort	rs9693444	0.874049	11837	TCONS_00014555	C8orf75
30	8p12	4	rs4732989	Enhancer_HMEC_H3K27Ac.hg19.sort	rs9693444	0.930451	18648	TCONS_00014555	C8orf75
30	8p12	4	rs4732989	Enhancer_HMEC_H3K4me1.hg19.sort	rs9693444	0.930451	18648	TCONS_00014555	C8orf75
30	8p12	4	rs4732989	Enhancer_HMEC_HMMEnhancer.hg19.sort	rs9693444	0.930451	18648	TCONS_00014555	C8orf75
30	8p12	4	rs4732989	Enhancer_HMEC_H3K9Ac.hg19.sort	rs9693444	0.930451	18648	TCONS_00014555	C8orf75
30	8p12	4	rs6558135	Enhancer_HMEC_H3K9Ac.hg19.sort	rs9693444	0.884188	12066	TCONS_00014555	C8orf75
30	8p12	4	rs6558135	Enhancer_HMEC_HMMEnhancer.hg19.sort	rs9693444	0.884188	12066	TCONS_00014555	C8orf75
30	8p12	4	rs6558135	Enhancer_HMEC_H3K4me1.hg19.sort	rs9693444	0.884188	12066	TCONS_00014555	C8orf75
30	8p12	4	rs6558135	Enhancer_HMEC_H3K27Ac.hg19.sort	rs9693444	0.884188	12066	TCONS_00014555	C8orf75
30	8p12	4	rs6558138	Enhancer_HMEC_H3K9Ac.hg19.sort	rs9693444	0.925344	19975	TCONS_00014555	C8orf75
30	8p12	4	rs6558138	Enhancer_HMEC_H3K4me1.hg19.sort	rs9693444	0.925344	19975	TCONS_00014555	C8orf75
30	8p12	4	rs6558138	Enhancer_HMEC_H3K27Ac.hg19.sort	rs9693444	0.925344	19975	TCONS_00014555	C8orf75
30	8p12	4	rs6558138	Enhancer_HMEC_HMMEnhancer.hg19.sort	rs9693444	0.925344	19975	TCONS_00014555	C8orf75
30	8p12	4	rs7000693	Enhancer_HMEC_H3K4me1.hg19.sort	rs9693444	0.936767	20446	TCONS_00014555	C8orf75
30	8p12	4	rs7000693	Enhancer_HMEC_H3K9Ac.hg19.sort	rs9693444	0.936767	20446	TCONS_00014555	C8orf75
30	8p12	4	rs7000693	Enhancer_HMEC_H3K27Ac.hg19.sort	rs9693444	0.936767	20446	TCONS_00014555	C8orf75
30	8p12	4	rs7000693	Enhancer_HMEC_HMMEnhancer.hg19.sort	rs9693444	0.936767	20446	TCONS_00014555	C8orf75
30	8p12	4	rs7461885	Enhancer_HMEC_H3K27Ac.hg19.sort	rs9693444	0.936767	19552	TCONS_00014555	C8orf75
30	8p12	4	rs7461885	Enhancer_HMEC_HMMEnhancer.hg19.sort	rs9693444	0.936767	19552	TCONS_00014555	C8orf75
30	8p12	4	rs7461885	Enhancer_HMEC_H3K4me1.hg19.sort	rs9693444	0.936767	19552	TCONS_00014555	C8orf75
30	8p12	4	rs7461885	Enhancer_HMEC_H3K9Ac.hg19.sort	rs9693444	0.936767	19552	TCONS_00014555	C8orf75
57	14q24.1	4	rs10483812	Enhancer_HMEC_H3K9Ac.hg19.sort	rs999737	0.92575	-16839	TCONS_00022775	ZFP36L1
57	14q24.1	4	rs10483812	Enhancer_HMEC_H3K4me1.hg19.sort	rs999737	0.92575	-16839	TCONS_00022775	ZFP36L1
57	14q24.1	4	rs10483812	Enhancer_HMEC_HMMEnhancer.hg19.sort	rs999737	0.92575	-16839	TCONS_00022775	ZFP36L1
57	14q24.1	4	rs10483812	Enhancer_HMEC_H3K27Ac.hg19.sort	rs999737	0.92575	-16839	TCONS_00022775	ZFP36L1
57	14q24.1	4	rs71423314	Enhancer_HMEC_H3K27Ac.hg19.sort	rs999737	0.770319	-46018	TCONS_00022775	ZFP36L1
57	14q24.1	4	rs71423314	Enhancer_HMEC_H3K9Ac.hg19.sort	rs999737	0.770319	-46018	TCONS_00022775	ZFP36L1
57	14q24.1	4	rs71423314	Enhancer_HMEC_HMMEnhancer.hg19.sort	rs999737	0.770319	-46018	TCONS_00022775	ZFP36L1
57	14q24.1	4	rs71423314	Enhancer_HMEC_H3K4me1.hg19.sort	rs999737	0.770319	-46018	TCONS_00022775	ZFP36L1
57	14q24.1	4	rs79902421	Enhancer_HMEC_HMMEnhancer.hg19.sort	rs999737	0.580524	8524	TCONS_00022775	ZFP36L1
57	14q24.1	4	rs79902421	Enhancer_HMEC_H3K4me2.hg19.sort	rs999737	0.580524	8524	TCONS_00022775	ZFP36L1
57	14q24.1	4	rs79902421	Enhancer_HMEC_H3K27Ac.hg19.sort	rs999737	0.580524	8524	TCONS_00022775	ZFP36L1
57	14q24.1	4	rs79902421	Enhancer_HMEC_H3K4me1.hg19.sort	rs999737	0.580524	8524	TCONS_00022775	ZFP36L1
50	12p11	3	rs10843061	Enhancer_HMEC_HMMEnhancer.hg19.sort	rs10771399	0.969876	19489	TCONS_00020365	PTHLH
50	12p11	3	rs10843061	Enhancer_HMEC_H3K4me1.hg19.sort	rs10771399	0.969876	19489	TCONS_00020365	PTHLH
50	12p11	3	rs10843061	Enhancer_HMEC_H3K27Ac.hg19.sort	rs10771399	0.969876	19489	TCONS_00020365	PTHLH
50	12p11	3	rs10843062	Enhancer_HMEC_HMMEnhancer.hg19.sort	rs10771399	0.955294	19960	TCONS_00020365	PTHLH
50	12p11	3	rs10843062	Enhancer_HMEC_H3K27Ac.hg19.sort	rs10771399	0.955294	19960	TCONS_00020365	PTHLH
50	12p11	3	rs10843062	Enhancer_HMEC_H3K4me1.hg19.sort	rs10771399	0.955294	19960	TCONS_00020365	PTHLH
50	12p11	3	rs11049290	Enhancer_HMEC_H3K27Ac.hg19.sort	rs10771399	0.969876	19599	TCONS_00020365	PTHLH
50	12p11	3	rs11049290	Enhancer_HMEC_HMMEnhancer.hg19.sort	rs10771399	0.969876	19599	TCONS_00020365	PTHLH
50	12p11	3	rs11049290	Enhancer_HMEC_H3K4me1.hg19.sort	rs10771399	0.969876	19599	TCONS_00020365	PTHLH
50	12p11	3	rs11049294	Enhancer_HMEC_H3K4me1.hg19.sort	rs10771399	0.711327	26323	TCONS_00020365	PTHLH
50	12p11	3	rs11049294	Enhancer_HMEC_H3K27Ac.hg19.sort	rs10771399	0.711327	26323	TCONS_00020365	PTHLH
50	12p11	3	rs11049294	Enhancer_HMEC_HMMEnhancer.hg19.sort	rs10771399	0.711327	26323	TCONS_00020365	PTHLH
50	12p11	3	rs11612977	Enhancer_HMEC_H3K4me1.hg19.sort	rs10771399	0.969876	22807	TCONS_00020365	PTHLH
50	12p11	3	rs11612977	Enhancer_HMEC_H3K27Ac.hg19.sort	rs10771399	0.969876	22807	TCONS_00020365	PTHLH
50	12p11	3	rs11612977	Enhancer_HMEC_HMMEnhancer.hg19.sort	rs10771399	0.969876	22807	TCONS_00020365	PTHLH
50	12p11	3	rs12231591	Enhancer_HMEC_H3K27Ac.hg19.sort	rs10771399	0.969876	23075	TCONS_00020365	PTHLH
50	12p11	3	rs12231591	Enhancer_HMEC_HMMEnhancer.hg19.sort	rs10771399	0.969876	23075	TCONS_00020365	PTHLH
50	12p11	3	rs12231591	Enhancer_HMEC_H3K4me1.hg19.sort	rs10771399	0.969876	23075	TCONS_00020365	PTHLH
50	12p11	3	rs16932559	Enhancer_HMEC_H3K4me1.hg19.sort	rs10771399	0.955294	26153	TCONS_00020365	PTHLH
50	12p11	3	rs16932559	Enhancer_HMEC_HMMEnhancer.hg19.sort	rs10771399	0.955294	26153	TCONS_00020365	PTHLH
50	12p11	3	rs16932559	Enhancer_HMEC_H3K27Ac.hg19.sort	rs10771399	0.955294	26153	TCONS_00020365	PTHLH
50	12p11	3	rs251955	Enhancer_HMEC_H3K4me1.hg19.sort	rs10771399	0.925927	-11618	TCONS_00020365	PTHLH
50	12p11	3	rs251955	Enhancer_HMEC_H3K27Ac.hg19.sort	rs10771399	0.925927	-11618	TCONS_00020365	PTHLH
50	12p11	3	rs251955	Enhancer_HMEC_H3K9Ac.hg19.sort	rs10771399	0.925927	-11618	TCONS_00020365	PTHLH
50	12p11	3	rs57498301	Enhancer_HMEC_HMMEnhancer.hg19.sort	rs10771399	0.940141	25940	TCONS_00020365	PTHLH
50	12p11	3	rs57498301	Enhancer_HMEC_H3K27Ac.hg19.sort	rs10771399	0.940141	25940	TCONS_00020365	PTHLH
50	12p11	3	rs57498301	Enhancer_HMEC_H3K4me1.hg19.sort	rs10771399	0.940141	25940	TCONS_00020365	PTHLH
50	12p11	3	rs788462	Enhancer_HMEC_HMMEnhancer.hg19.sort	rs10771399	0.9411	-4062	TCONS_00020365	PTHLH
50	12p11	3	rs788462	Enhancer_HMEC_H3K27Ac.hg19.sort	rs10771399	0.9411	-4062	TCONS_00020365	PTHLH
50	12p11	3	rs788462	Enhancer_HMEC_H3K4me1.hg19.sort	rs10771399	0.9411	-4062	TCONS_00020365	PTHLH
50	12p11	3	rs7957915	Enhancer_HMEC_HMMEnhancer.hg19.sort	rs10771399	0.828556	25422	TCONS_00020365	PTHLH
50	12p11	3	rs7957915	Enhancer_HMEC_H3K27Ac.hg19.sort	rs10771399	0.828556	25422	TCONS_00020365	PTHLH
50	12p11	3	rs7957915	Enhancer_HMEC_H3K4me1.hg19.sort	rs10771399	0.828556	25422	TCONS_00020365	PTHLH
60	16q12.2	3	rs9923295	Enhancer_HMEC_H3K27Ac.hg19.sort	rs11075995	0.984885	6631	TCONS_00024659	FTO
60	16q12.2	3	rs9923295	Enhancer_HMEC_H3K4me1.hg19.sort	rs11075995	0.984885	6631	TCONS_00024659	FTO
60	16q12.2	3	rs9923295	Enhancer_HMEC_HMMEnhancer.hg19.sort	rs11075995	0.984885	6631	TCONS_00024659	FTO
33	8q24.21	3	rs10956415	Enhancer_HMEC_H3K4me1.hg19.sort	rs11780156	0.605686	-15020	TCONS_00014856	MIR1208
33	8q24.21	3	rs10956415	Enhancer_HMEC_HMMEnhancer.hg19.sort	rs11780156	0.605686	-15020	TCONS_00014856	MIR1208
33	8q24.21	3	rs10956415	Enhancer_HMEC_H3K9Ac.hg19.sort	rs11780156	0.605686	-15020	TCONS_00014856	MIR1208
33	8q24.21	3	rs12542202	Enhancer_HMEC_H3K9Ac.hg19.sort	rs11780156	0.900158	-10086	TCONS_00014856	MIR1208
33	8q24.21	3	rs12542202	Enhancer_HMEC_HMMEnhancer.hg19.sort	rs11780156	0.900158	-10086	TCONS_00014856	MIR1208
33	8q24.21	3	rs12542202	Enhancer_HMEC_H3K4me1.hg19.sort	rs11780156	0.900158	-10086	TCONS_00014856	MIR1208
33	8q24.21	3	rs1902789	Enhancer_HMEC_H3K9Ac.hg19.sort	rs11780156	0.643536	-9537	TCONS_00014856	MIR1208
33	8q24.21	3	rs1902789	Enhancer_HMEC_HMMEnhancer.hg19.sort	rs11780156	0.643536	-9537	TCONS_00014856	MIR1208
33	8q24.21	3	rs1902789	Enhancer_HMEC_H3K4me1.hg19.sort	rs11780156	0.643536	-9537	TCONS_00014856	MIR1208
33	8q24.21	3	rs7006455	Enhancer_HMEC_HMMEnhancer.hg19.sort	rs11780156	0.634787	-13274	TCONS_00014856	MIR1208
33	8q24.21	3	rs7006455	Enhancer_HMEC_H3K9Ac.hg19.sort	rs11780156	0.634787	-13274	TCONS_00014856	MIR1208
33	8q24.21	3	rs7006455	Enhancer_HMEC_H3K4me1.hg19.sort	rs11780156	0.634787	-13274	TCONS_00014856	MIR1208
33	8q24.21	3	rs72722756	Enhancer_HMEC_H3K4me1.hg19.sort	rs11780156	1	-8531	TCONS_00014856	MIR1208
33	8q24.21	3	rs72722756	Enhancer_HMEC_HMMEnhancer.hg19.sort	rs11780156	1	-8531	TCONS_00014856	MIR1208
33	8q24.21	3	rs72722756	Enhancer_HMEC_H3K9Ac.hg19.sort	rs11780156	1	-8531	TCONS_00014856	MIR1208
51	12p13.1	3	rs10454496	Enhancer_HMEC_H3K27Ac.hg19.sort	rs12422552	0.655516	-1552	TCONS_00020723	ATF7IP
51	12p13.1	3	rs10454496	Enhancer_HMEC_H3K4me1.hg19.sort	rs12422552	0.655516	-1552	TCONS_00020723	ATF7IP
51	12p13.1	3	rs10454496	Enhancer_HMEC_HMMEnhancer.hg19.sort	rs12422552	0.655516	-1552	TCONS_00020723	ATF7IP
6	2p24.1	3	rs6747315	Enhancer_HMEC_H3K27Ac.hg19.sort	rs12710696	0.742266	-1743	TCONS_00004704	MIR4757
6	2p24.1	3	rs6747315	Enhancer_HMEC_HMMEnhancer.hg19.sort	rs12710696	0.742266	-1743	TCONS_00004704	MIR4757
6	2p24.1	3	rs6747315	Enhancer_HMEC_H3K4me1.hg19.sort	rs12710696	0.742266	-1743	TCONS_00004704	MIR4757
53	12q24.21	3	rs11067561	Enhancer_HMEC_H3K27Ac.hg19.sort	rs1292011	0.695524	-14279	TCONS_00020937	TBX3
53	12q24.21	3	rs11067561	Enhancer_HMEC_H3K4me1.hg19.sort	rs1292011	0.695524	-14279	TCONS_00020937	TBX3
53	12q24.21	3	rs11067561	Enhancer_HMEC_HMMEnhancer.hg19.sort	rs1292011	0.695524	-14279	TCONS_00020937	TBX3
34	8q24.21	3	rs10956362	Enhancer_HMEC_HMMEnhancer.hg19.sort	rs13281615	0.921338	-5232	TCONS_00015171	POU5F1B
34	8q24.21	3	rs10956362	Enhancer_HMEC_H3K4me1.hg19.sort	rs13281615	0.921338	-5232	TCONS_00015171	POU5F1B
34	8q24.21	3	rs10956362	Enhancer_HMEC_H3K27Ac.hg19.sort	rs13281615	0.921338	-5232	TCONS_00015171	POU5F1B
34	8q24.21	3	rs13249993	Enhancer_HMEC_H3K27Ac.hg19.sort	rs13281615	0.569332	-5103	TCONS_00015171	POU5F1B
34	8q24.21	3	rs13249993	Enhancer_HMEC_H3K4me1.hg19.sort	rs13281615	0.569332	-5103	TCONS_00015171	POU5F1B
34	8q24.21	3	rs13249993	Enhancer_HMEC_HMMEnhancer.hg19.sort	rs13281615	0.569332	-5103	TCONS_00015171	POU5F1B
34	8q24.21	3	rs1668875	Enhancer_HMEC_HMMEnhancer.hg19.sort	rs13281615	0.507201	-14515	TCONS_00015171	POU5F1B
34	8q24.21	3	rs1668875	Enhancer_HMEC_H3K27Ac.hg19.sort	rs13281615	0.507201	-14515	TCONS_00015171	POU5F1B
34	8q24.21	3	rs1668875	Enhancer_HMEC_H3K4me1.hg19.sort	rs13281615	0.507201	-14515	TCONS_00015171	POU5F1B
34	8q24.21	3	rs389143	Enhancer_HMEC_HMMEnhancer.hg19.sort	rs13281615	0.921338	-11238	TCONS_00015171	POU5F1B
34	8q24.21	3	rs389143	Enhancer_HMEC_H3K4me1.hg19.sort	rs13281615	0.921338	-11238	TCONS_00015171	POU5F1B
34	8q24.21	3	rs389143	Enhancer_HMEC_H3K27Ac.hg19.sort	rs13281615	0.921338	-11238	TCONS_00015171	POU5F1B
34	8q24.21	3	rs420101	Enhancer_HMEC_H3K27Ac.hg19.sort	rs13281615	0.916278	-11739	TCONS_00015171	POU5F1B
34	8q24.21	3	rs420101	Enhancer_HMEC_HMMEnhancer.hg19.sort	rs13281615	0.916278	-11739	TCONS_00015171	POU5F1B
34	8q24.21	3	rs420101	Enhancer_HMEC_H3K4me1.hg19.sort	rs13281615	0.916278	-11739	TCONS_00015171	POU5F1B
34	8q24.21	3	rs436238	Enhancer_HMEC_H3K4me1.hg19.sort	rs13281615	0.921338	-10590	TCONS_00015171	POU5F1B
34	8q24.21	3	rs436238	Enhancer_HMEC_H3K27Ac.hg19.sort	rs13281615	0.921338	-10590	TCONS_00015171	POU5F1B
34	8q24.21	3	rs436238	Enhancer_HMEC_HMMEnhancer.hg19.sort	rs13281615	0.921338	-10590	TCONS_00015171	POU5F1B
34	8q24.21	3	rs594868	Enhancer_HMEC_H3K27Ac.hg19.sort	rs13281615	0.843005	-11016	TCONS_00015171	POU5F1B
34	8q24.21	3	rs594868	Enhancer_HMEC_HMMEnhancer.hg19.sort	rs13281615	0.843005	-11016	TCONS_00015171	POU5F1B
34	8q24.21	3	rs594868	Enhancer_HMEC_H3K4me1.hg19.sort	rs13281615	0.843005	-11016	TCONS_00015171	POU5F1B
34	8q24.21	3	rs594869	Enhancer_HMEC_H3K4me1.hg19.sort	rs13281615	0.824264	-11017	TCONS_00015171	POU5F1B
34	8q24.21	3	rs594869	Enhancer_HMEC_HMMEnhancer.hg19.sort	rs13281615	0.824264	-11017	TCONS_00015171	POU5F1B
34	8q24.21	3	rs594869	Enhancer_HMEC_H3K27Ac.hg19.sort	rs13281615	0.824264	-11017	TCONS_00015171	POU5F1B
34	8q24.21	3	rs595821	Enhancer_HMEC_H3K27Ac.hg19.sort	rs13281615	0.921338	-11208	TCONS_00015171	POU5F1B
34	8q24.21	3	rs595821	Enhancer_HMEC_HMMEnhancer.hg19.sort	rs13281615	0.921338	-11208	TCONS_00015171	POU5F1B
34	8q24.21	3	rs595821	Enhancer_HMEC_H3K4me1.hg19.sort	rs13281615	0.921338	-11208	TCONS_00015171	POU5F1B
34	8q24.21	3	rs687279	Enhancer_HMEC_H3K27Ac.hg19.sort	rs13281615	0.587146	-10994	TCONS_00015171	POU5F1B
34	8q24.21	3	rs687279	Enhancer_HMEC_HMMEnhancer.hg19.sort	rs13281615	0.587146	-10994	TCONS_00015171	POU5F1B
34	8q24.21	3	rs687279	Enhancer_HMEC_H3K4me1.hg19.sort	rs13281615	0.587146	-10994	TCONS_00015171	POU5F1B
34	8q24.21	3	rs687324	Enhancer_HMEC_H3K4me1.hg19.sort	rs13281615	0.921338	-11027	TCONS_00015171	POU5F1B
34	8q24.21	3	rs687324	Enhancer_HMEC_HMMEnhancer.hg19.sort	rs13281615	0.921338	-11027	TCONS_00015171	POU5F1B
34	8q24.21	3	rs687324	Enhancer_HMEC_H3K27Ac.hg19.sort	rs13281615	0.921338	-11027	TCONS_00015171	POU5F1B
34	8q24.21	3	rs688201	Enhancer_HMEC_HMMEnhancer.hg19.sort	rs13281615	0.921338	-11216	TCONS_00015171	POU5F1B
34	8q24.21	3	rs688201	Enhancer_HMEC_H3K27Ac.hg19.sort	rs13281615	0.921338	-11216	TCONS_00015171	POU5F1B
34	8q24.21	3	rs688201	Enhancer_HMEC_H3K4me1.hg19.sort	rs13281615	0.921338	-11216	TCONS_00015171	POU5F1B
34	8q24.21	3	rs7838714	Enhancer_HMEC_H3K4me1.hg19.sort	rs13281615	0.516582	-11670	TCONS_00015171	POU5F1B
34	8q24.21	3	rs7838714	Enhancer_HMEC_H3K27Ac.hg19.sort	rs13281615	0.516582	-11670	TCONS_00015171	POU5F1B
34	8q24.21	3	rs7838714	Enhancer_HMEC_HMMEnhancer.hg19.sort	rs13281615	0.516582	-11670	TCONS_00015171	POU5F1B
21	5q11.2	3	rs1553113	Enhancer_HMEC_H3K4me2.hg19.sort	rs1353747	1	956	TCONS_00009673	RAB3C
21	5q11.2	3	rs1553113	Enhancer_HMEC_HMMEnhancer.hg19.sort	rs1353747	1	956	TCONS_00009673	RAB3C
21	5q11.2	3	rs1553113	Enhancer_HMEC_H3K4me1.hg19.sort	rs1353747	1	956	TCONS_00009673	RAB3C
12	2q35	3	rs1233081	Enhancer_HMEC_H3K4me2.hg19.sort	rs16857609	0.743702	3736	TCONS_00003110	DIRC3
12	2q35	3	rs1233081	Enhancer_HMEC_H3K4me1.hg19.sort	rs16857609	0.743702	3736	TCONS_00003110	DIRC3
12	2q35	3	rs1233081	Enhancer_HMEC_HMMEnhancer.hg19.sort	rs16857609	0.743702	3736	TCONS_00003110	DIRC3
12	2q35	3	rs12473807	Enhancer_HMEC_H3K4me2.hg19.sort	rs16857609	0.741025	4214	TCONS_00003110	DIRC3
12	2q35	3	rs12473807	Enhancer_HMEC_H3K4me1.hg19.sort	rs16857609	0.741025	4214	TCONS_00003110	DIRC3
12	2q35	3	rs12473807	Enhancer_HMEC_HMMEnhancer.hg19.sort	rs16857609	0.741025	4214	TCONS_00003110	DIRC3
12	2q35	3	rs12478966	Enhancer_HMEC_H3K4me2.hg19.sort	rs16857609	0.743702	4055	TCONS_00003110	DIRC3
12	2q35	3	rs12478966	Enhancer_HMEC_H3K4me1.hg19.sort	rs16857609	0.743702	4055	TCONS_00003110	DIRC3
12	2q35	3	rs12478966	Enhancer_HMEC_HMMEnhancer.hg19.sort	rs16857609	0.743702	4055	TCONS_00003110	DIRC3
12	2q35	3	rs13004333	Enhancer_HMEC_H3K4me2.hg19.sort	rs16857609	0.709912	-367	TCONS_00003110	DIRC3
12	2q35	3	rs13004333	Enhancer_HMEC_H3K4me1.hg19.sort	rs16857609	0.709912	-367	TCONS_00003110	DIRC3
12	2q35	3	rs13004333	Enhancer_HMEC_HMMEnhancer.hg19.sort	rs16857609	0.709912	-367	TCONS_00003110	DIRC3
12	2q35	3	rs13388294	Enhancer_HMEC_H3K4me2.hg19.sort	rs16857609	0.914	-1102	TCONS_00003110	DIRC3
12	2q35	3	rs13388294	Enhancer_HMEC_H3K4me1.hg19.sort	rs16857609	0.914	-1102	TCONS_00003110	DIRC3
12	2q35	3	rs13388294	Enhancer_HMEC_HMMEnhancer.hg19.sort	rs16857609	0.914	-1102	TCONS_00003110	DIRC3
12	2q35	3	rs1351163	Enhancer_HMEC_H3K4me1.hg19.sort	rs16857609	0.570704	-28516	TCONS_00003110	DIRC3
12	2q35	3	rs1351163	Enhancer_HMEC_H3K4me2.hg19.sort	rs16857609	0.570704	-28516	TCONS_00003110	DIRC3
12	2q35	3	rs1351163	Enhancer_HMEC_HMMEnhancer.hg19.sort	rs16857609	0.570704	-28516	TCONS_00003110	DIRC3
12	2q35	3	rs1382435	Enhancer_HMEC_H3K4me2.hg19.sort	rs16857609	0.709912	-505	TCONS_00003110	DIRC3
12	2q35	3	rs1382435	Enhancer_HMEC_HMMEnhancer.hg19.sort	rs16857609	0.709912	-505	TCONS_00003110	DIRC3
12	2q35	3	rs1382435	Enhancer_HMEC_H3K4me1.hg19.sort	rs16857609	0.709912	-505	TCONS_00003110	DIRC3
12	2q35	3	rs16857611	Enhancer_HMEC_HMMEnhancer.hg19.sort	rs16857609	1	224	TCONS_00003110	DIRC3
12	2q35	3	rs16857611	Enhancer_HMEC_H3K4me2.hg19.sort	rs16857609	1	224	TCONS_00003110	DIRC3
12	2q35	3	rs16857611	Enhancer_HMEC_H3K4me1.hg19.sort	rs16857609	1	224	TCONS_00003110	DIRC3
12	2q35	3	rs57481445	Enhancer_HMEC_HMMEnhancer.hg19.sort	rs16857609	1	-134	TCONS_00003110	DIRC3
12	2q35	3	rs57481445	Enhancer_HMEC_H3K4me1.hg19.sort	rs16857609	1	-134	TCONS_00003110	DIRC3
12	2q35	3	rs57481445	Enhancer_HMEC_H3K4me2.hg19.sort	rs16857609	1	-134	TCONS_00003110	DIRC3
12	2q35	3	rs6734808	Enhancer_HMEC_H3K4me2.hg19.sort	rs16857609	0.558088	-1937	TCONS_00003110	DIRC3
12	2q35	3	rs6734808	Enhancer_HMEC_HMMEnhancer.hg19.sort	rs16857609	0.558088	-1937	TCONS_00003110	DIRC3
12	2q35	3	rs6734808	Enhancer_HMEC_H3K4me1.hg19.sort	rs16857609	0.558088	-1937	TCONS_00003110	DIRC3
61	16q12.2	3	rs10852521	Enhancer_HMEC_H3K4me1.hg19.sort	rs17817449	0.620171	-8402	TCONS_00024420	FTO
61	16q12.2	3	rs10852521	Enhancer_HMEC_H3K9Ac.hg19.sort	rs17817449	0.620171	-8402	TCONS_00024420	FTO
61	16q12.2	3	rs10852521	Enhancer_HMEC_HMMEnhancer.hg19.sort	rs17817449	0.620171	-8402	TCONS_00024420	FTO
61	16q12.2	3	rs11075985	Enhancer_HMEC_H3K4me1.hg19.sort	rs17817449	0.89747	-8160	TCONS_00024420	FTO
61	16q12.2	3	rs11075985	Enhancer_HMEC_H3K9Ac.hg19.sort	rs17817449	0.89747	-8160	TCONS_00024420	FTO
61	16q12.2	3	rs11075985	Enhancer_HMEC_HMMEnhancer.hg19.sort	rs17817449	0.89747	-8160	TCONS_00024420	FTO
61	16q12.2	3	rs11075993	Enhancer_HMEC_FAIRE.hg19.sort	rs17817449	0.878451	23777	TCONS_00024420	FTO
61	16q12.2	3	rs11075993	Enhancer_HMEC_HMMEnhancer.hg19.sort	rs17817449	0.878451	23777	TCONS_00024420	FTO
61	16q12.2	3	rs11075993	Enhancer_HMEC_H3K4me1.hg19.sort	rs17817449	0.878451	23777	TCONS_00024420	FTO
61	16q12.2	3	rs12149832	Enhancer_HMEC_HMMEnhancer.hg19.sort	rs17817449	0.883533	29541	TCONS_00024420	FTO
61	16q12.2	3	rs12149832	Enhancer_HMEC_H3K27Ac.hg19.sort	rs17817449	0.883533	29541	TCONS_00024420	FTO
61	16q12.2	3	rs12149832	Enhancer_HMEC_H3K4me1.hg19.sort	rs17817449	0.883533	29541	TCONS_00024420	FTO
61	16q12.2	3	rs1421085	Enhancer_HMEC_H3K4me1.hg19.sort	rs17817449	0.931965	-12413	TCONS_00024420	FTO
61	16q12.2	3	rs1421085	Enhancer_HMEC_HMMEnhancer.hg19.sort	rs17817449	0.931965	-12413	TCONS_00024420	FTO
61	16q12.2	3	rs1421085	Enhancer_HMEC_H3K9Ac.hg19.sort	rs17817449	0.931965	-12413	TCONS_00024420	FTO
61	16q12.2	3	rs1421086	Enhancer_HMEC_H3K4me1.hg19.sort	rs17817449	0.89747	-12024	TCONS_00024420	FTO
61	16q12.2	3	rs1421086	Enhancer_HMEC_H3K9Ac.hg19.sort	rs17817449	0.89747	-12024	TCONS_00024420	FTO
61	16q12.2	3	rs1421086	Enhancer_HMEC_HMMEnhancer.hg19.sort	rs17817449	0.89747	-12024	TCONS_00024420	FTO
61	16q12.2	3	rs1861866	Enhancer_HMEC_H3K4me1.hg19.sort	rs17817449	0.623475	-9027	TCONS_00024420	FTO
61	16q12.2	3	rs1861866	Enhancer_HMEC_HMMEnhancer.hg19.sort	rs17817449	0.623475	-9027	TCONS_00024420	FTO
61	16q12.2	3	rs1861866	Enhancer_HMEC_H3K9Ac.hg19.sort	rs17817449	0.623475	-9027	TCONS_00024420	FTO
61	16q12.2	3	rs56094641	Enhancer_HMEC_H3K27Ac.hg19.sort	rs17817449	0.931965	-6914	TCONS_00024420	FTO
61	16q12.2	3	rs56094641	Enhancer_HMEC_H3K4me1.hg19.sort	rs17817449	0.931965	-6914	TCONS_00024420	FTO
61	16q12.2	3	rs56094641	Enhancer_HMEC_H3K9Ac.hg19.sort	rs17817449	0.931965	-6914	TCONS_00024420	FTO
61	16q12.2	3	rs72805613	Enhancer_HMEC_FAIRE.hg19.sort	rs17817449	0.878451	23975	TCONS_00024420	FTO
61	16q12.2	3	rs72805613	Enhancer_HMEC_H3K4me1.hg19.sort	rs17817449	0.878451	23975	TCONS_00024420	FTO
61	16q12.2	3	rs72805613	Enhancer_HMEC_HMMEnhancer.hg19.sort	rs17817449	0.878451	23975	TCONS_00024420	FTO
61	16q12.2	3	rs9922047	Enhancer_HMEC_H3K9Ac.hg19.sort	rs17817449	0.620171	-7087	TCONS_00024420	FTO
61	16q12.2	3	rs9922047	Enhancer_HMEC_H3K4me1.hg19.sort	rs17817449	0.620171	-7087	TCONS_00024420	FTO
61	16q12.2	3	rs9922047	Enhancer_HMEC_H3K27Ac.hg19.sort	rs17817449	0.620171	-7087	TCONS_00024420	FTO
61	16q12.2	3	rs9939973	Enhancer_HMEC_H3K4me1.hg19.sort	rs17817449	0.89747	-12799	TCONS_00024420	FTO
61	16q12.2	3	rs9939973	Enhancer_HMEC_H3K9Ac.hg19.sort	rs17817449	0.89747	-12799	TCONS_00024420	FTO
61	16q12.2	3	rs9939973	Enhancer_HMEC_HMMEnhancer.hg19.sort	rs17817449	0.89747	-12799	TCONS_00024420	FTO
61	16q12.2	3	rs9940128	Enhancer_HMEC_H3K4me1.hg19.sort	rs17817449	0.89747	-12613	TCONS_00024420	FTO
61	16q12.2	3	rs9940128	Enhancer_HMEC_H3K9Ac.hg19.sort	rs17817449	0.89747	-12613	TCONS_00024420	FTO
61	16q12.2	3	rs9940128	Enhancer_HMEC_HMMEnhancer.hg19.sort	rs17817449	0.89747	-12613	TCONS_00024420	FTO
61	16q12.2	3	rs9940646	Enhancer_HMEC_HMMEnhancer.hg19.sort	rs17817449	0.89747	-12738	TCONS_00024420	FTO
61	16q12.2	3	rs9940646	Enhancer_HMEC_H3K9Ac.hg19.sort	rs17817449	0.89747	-12738	TCONS_00024420	FTO
61	16q12.2	3	rs9940646	Enhancer_HMEC_H3K4me1.hg19.sort	rs17817449	0.89747	-12738	TCONS_00024420	FTO
24	6p23	3	rs204246	Enhancer_HMEC_H3K27Ac.hg19.sort	rs204247	1	851	TCONS_00011269	RANBP9
24	6p23	3	rs204246	Enhancer_HMEC_HMMEnhancer.hg19.sort	rs204247	1	851	TCONS_00011269	RANBP9
24	6p23	3	rs204246	Enhancer_HMEC_H3K4me1.hg19.sort	rs204247	1	851	TCONS_00011269	RANBP9
27	6q25.1	3	rs6557160	Enhancer_HMEC_HMMEnhancer.hg19.sort	rs2046210	0.90873	1216	TCONS_00011198	CCDC170
27	6q25.1	3	rs6557160	Enhancer_HMEC_H3K4me2.hg19.sort	rs2046210	0.90873	1216	TCONS_00011198	CCDC170
27	6q25.1	3	rs6557160	Enhancer_HMEC_H3K4me1.hg19.sort	rs2046210	0.90873	1216	TCONS_00011198	CCDC170
27	6q25.1	3	rs6913578	Enhancer_HMEC_HMMEnhancer.hg19.sort	rs2046210	0.867839	1440	TCONS_00011198	CCDC170
27	6q25.1	3	rs6913578	Enhancer_HMEC_H3K4me2.hg19.sort	rs2046210	0.867839	1440	TCONS_00011198	CCDC170
27	6q25.1	3	rs6913578	Enhancer_HMEC_H3K4me1.hg19.sort	rs2046210	0.867839	1440	TCONS_00011198	CCDC170
56	14q24.1	3	rs1295780	Enhancer_HMEC_HMMEnhancer.hg19.sort	rs2588809	0.955138	18204	TCONS_00022775	RAD51B
56	14q24.1	3	rs1295780	Enhancer_HMEC_H3K4me1.hg19.sort	rs2588809	0.955138	18204	TCONS_00022775	RAD51B
56	14q24.1	3	rs1295780	Enhancer_HMEC_H3K27Ac.hg19.sort	rs2588809	0.955138	18204	TCONS_00022775	RAD51B
56	14q24.1	3	rs2588832	Enhancer_HMEC_H3K4me1.hg19.sort	rs2588809	0.569649	-57661	TCONS_00022775	RAD51B
56	14q24.1	3	rs2588832	Enhancer_HMEC_HMMEnhancer.hg19.sort	rs2588809	0.569649	-57661	TCONS_00022775	RAD51B
56	14q24.1	3	rs2588832	Enhancer_HMEC_H3K27Ac.hg19.sort	rs2588809	0.569649	-57661	TCONS_00022775	RAD51B
69	21q21.1	3	rs11088299	Enhancer_HMEC_H3K4me1.hg19.sort	rs2823093	0.507478	15924	TCONS_00028794	NRIP1
69	21q21.1	3	rs11088299	Enhancer_HMEC_H3K4me2.hg19.sort	rs2823093	0.507478	15924	TCONS_00028794	NRIP1
69	21q21.1	3	rs11088299	Enhancer_HMEC_HMMEnhancer.hg19.sort	rs2823093	0.507478	15924	TCONS_00028794	NRIP1
45	10q26.13	3	rs2912779	Enhancer_HMEC_H3K4me1.hg19.sort	rs2981582	0.814376	-15135	TCONS_00018061	FGFR2
45	10q26.13	3	rs2912779	Enhancer_HMEC_HMMEnhancer.hg19.sort	rs2981582	0.814376	-15135	TCONS_00018061	FGFR2
45	10q26.13	3	rs2912779	Enhancer_HMEC_H3K4me2.hg19.sort	rs2981582	0.814376	-15135	TCONS_00018061	FGFR2
45	10q26.13	3	rs2912780	Enhancer_HMEC_HMMEnhancer.hg19.sort	rs2981582	0.818907	-15200	TCONS_00018061	FGFR2
45	10q26.13	3	rs2912780	Enhancer_HMEC_H3K4me1.hg19.sort	rs2981582	0.818907	-15200	TCONS_00018061	FGFR2
45	10q26.13	3	rs2912780	Enhancer_HMEC_H3K4me2.hg19.sort	rs2981582	0.818907	-15200	TCONS_00018061	FGFR2
45	10q26.13	3	rs4752570	Enhancer_HMEC_HMMEnhancer.hg19.sort	rs2981582	0.655272	-15251	TCONS_00018061	FGFR2
45	10q26.13	3	rs4752570	Enhancer_HMEC_H3K4me1.hg19.sort	rs2981582	0.655272	-15251	TCONS_00018061	FGFR2
45	10q26.13	3	rs4752570	Enhancer_HMEC_H3K4me2.hg19.sort	rs2981582	0.655272	-15251	TCONS_00018061	FGFR2
68	19q13.31	3	rs11083720	Enhancer_HMEC_HMMEnhancer.hg19.sort	rs3760982	0.51534	-5021	TCONS_00027758	KCNN4
68	19q13.31	3	rs11083720	Enhancer_HMEC_Duke_DNaseI.hg19.sort	rs3760982	0.51534	-5021	TCONS_00027758	KCNN4
68	19q13.31	3	rs11083720	Enhancer_HMEC_H3K4me1.hg19.sort	rs3760982	0.51534	-5021	TCONS_00027758	KCNN4
68	19q13.31	3	rs11665924	Enhancer_HMEC_Duke_DNaseI.hg19.sort	rs3760982	1	469	TCONS_00027758	KCNN4
68	19q13.31	3	rs11665924	Enhancer_HMEC_H3K4me1.hg19.sort	rs3760982	1	469	TCONS_00027758	KCNN4
68	19q13.31	3	rs11665924	Enhancer_HMEC_HMMEnhancer.hg19.sort	rs3760982	1	469	TCONS_00027758	KCNN4
68	19q13.31	3	rs11879798	Enhancer_HMEC_HMMEnhancer.hg19.sort	rs3760982	0.595263	-4615	TCONS_00027758	KCNN4
68	19q13.31	3	rs11879798	Enhancer_HMEC_H3K4me1.hg19.sort	rs3760982	0.595263	-4615	TCONS_00027758	KCNN4
68	19q13.31	3	rs11879798	Enhancer_HMEC_Duke_DNaseI.hg19.sort	rs3760982	0.595263	-4615	TCONS_00027758	KCNN4
68	19q13.31	3	rs62116991	Enhancer_HMEC_H3K4me2.hg19.sort	rs3760982	0.628823	16934	TCONS_00027758	LYPD5
68	19q13.31	3	rs62116991	Enhancer_HMEC_HMMEnhancer.hg19.sort	rs3760982	0.628823	16934	TCONS_00027758	LYPD5
68	19q13.31	3	rs62116991	Enhancer_HMEC_H3K4me1.hg19.sort	rs3760982	0.628823	16934	TCONS_00027758	LYPD5
47	11q13.1	3	rs1058068	Enhancer_HMEC_H3K9Ac.hg19.sort	rs3903072	0.537354	84730	TCONS_00019670	FOSL1
47	11q13.1	3	rs1058068	Enhancer_HMEC_H3K4me1.hg19.sort	rs3903072	0.537354	84730	TCONS_00019670	FOSL1
47	11q13.1	3	rs1058068	Enhancer_HMEC_H3K4me2.hg19.sort	rs3903072	0.537354	84730	TCONS_00019670	FOSL1
47	11q13.1	3	rs1151523	Enhancer_HMEC_H3K9Ac.hg19.sort	rs3903072	0.568419	82134	TCONS_00019670	FOSL1
47	11q13.1	3	rs1151523	Enhancer_HMEC_HMMEnhancer.hg19.sort	rs3903072	0.568419	82134	TCONS_00019670	FOSL1
47	11q13.1	3	rs1151523	Enhancer_HMEC_H3K4me2.hg19.sort	rs3903072	0.568419	82134	TCONS_00019670	FOSL1
47	11q13.1	3	rs526631	Enhancer_HMEC_HMMEnhancer.hg19.sort	rs3903072	0.55549	98899	TCONS_00019670	C11orf68
47	11q13.1	3	rs526631	Enhancer_HMEC_H3K4me1.hg19.sort	rs3903072	0.55549	98899	TCONS_00019670	C11orf68
47	11q13.1	3	rs526631	Enhancer_HMEC_H3K9Ac.hg19.sort	rs3903072	0.55549	98899	TCONS_00019670	C11orf68
47	11q13.1	3	rs634534	Enhancer_HMEC_HMMEnhancer.hg19.sort	rs3903072	0.575632	82190	TCONS_00019670	FOSL1
47	11q13.1	3	rs634534	Enhancer_HMEC_H3K9Ac.hg19.sort	rs3903072	0.575632	82190	TCONS_00019670	FOSL1
47	11q13.1	3	rs634534	Enhancer_HMEC_H3K4me2.hg19.sort	rs3903072	0.575632	82190	TCONS_00019670	FOSL1
47	11q13.1	3	rs637571	Enhancer_HMEC_HMMEnhancer.hg19.sort	rs3903072	0.585893	81280	TCONS_00019670	FOSL1
47	11q13.1	3	rs637571	Enhancer_HMEC_H3K4me2.hg19.sort	rs3903072	0.585893	81280	TCONS_00019670	FOSL1
47	11q13.1	3	rs637571	Enhancer_HMEC_H3K9Ac.hg19.sort	rs3903072	0.585893	81280	TCONS_00019670	FOSL1
47	11q13.1	3	rs689274	Enhancer_HMEC_H3K9Ac.hg19.sort	rs3903072	0.579212	82922	TCONS_00019670	FOSL1
47	11q13.1	3	rs689274	Enhancer_HMEC_H3K4me2.hg19.sort	rs3903072	0.579212	82922	TCONS_00019670	FOSL1
47	11q13.1	3	rs689274	Enhancer_HMEC_HMMEnhancer.hg19.sort	rs3903072	0.579212	82922	TCONS_00019670	FOSL1
4	1q32.1	3	rs4951409	Enhancer_HMEC_H3K4me2.hg19.sort	rs4245739	0.608791	42148	TCONS_00000114	MDM4
4	1q32.1	3	rs4951409	Enhancer_HMEC_HMMEnhancer.hg19.sort	rs4245739	0.608791	42148	TCONS_00000114	MDM4
4	1q32.1	3	rs4951409	Enhancer_HMEC_H3K4me1.hg19.sort	rs4245739	0.608791	42148	TCONS_00000114	MDM4
4	1q32.1	3	rs6679717	Enhancer_HMEC_H3K4me1.hg19.sort	rs4245739	0.608791	41835	TCONS_00000114	MDM4
4	1q32.1	3	rs6679717	Enhancer_HMEC_H3K4me2.hg19.sort	rs4245739	0.608791	41835	TCONS_00000114	MDM4
4	1q32.1	3	rs6679717	Enhancer_HMEC_HMMEnhancer.hg19.sort	rs4245739	0.608791	41835	TCONS_00000114	MDM4
4	1q32.1	3	rs7519417	Enhancer_HMEC_H3K4me2.hg19.sort	rs4245739	0.899058	-68890	TCONS_00000114	PIK3C2B
4	1q32.1	3	rs7519417	Enhancer_HMEC_HMMEnhancer.hg19.sort	rs4245739	0.899058	-68890	TCONS_00000114	PIK3C2B
4	1q32.1	3	rs7519417	Enhancer_HMEC_H3K4me1.hg19.sort	rs4245739	0.899058	-68890	TCONS_00000114	PIK3C2B
4	1q32.1	3	rs7556655	Enhancer_HMEC_H3K4me2.hg19.sort	rs4245739	0.737898	-24998	TCONS_00000114	MDM4
4	1q32.1	3	rs7556655	Enhancer_HMEC_HMMEnhancer.hg19.sort	rs4245739	0.737898	-24998	TCONS_00000114	MDM4
4	1q32.1	3	rs7556655	Enhancer_HMEC_H3K4me1.hg19.sort	rs4245739	0.737898	-24998	TCONS_00000114	MDM4
18	5p12	3	rs62366821	Enhancer_HMEC_H3K27Ac.hg19.sort	rs4415084	0.503921	212934	TCONS_00009394	MRPS30
18	5p12	3	rs62366821	Enhancer_HMEC_HMMEnhancer.hg19.sort	rs4415084	0.503921	212934	TCONS_00009394	MRPS30
18	5p12	3	rs62366821	Enhancer_HMEC_H3K4me2.hg19.sort	rs4415084	0.503921	212934	TCONS_00009394	MRPS30
18	5p12	3	rs6451781	Enhancer_HMEC_H3K4me1.hg19.sort	rs4415084	0.727061	197991	TCONS_00009394	MRPS30
18	5p12	3	rs6451781	Enhancer_HMEC_HMMEnhancer.hg19.sort	rs4415084	0.727061	197991	TCONS_00009394	MRPS30
18	5p12	3	rs6451781	Enhancer_HMEC_H3K4me2.hg19.sort	rs4415084	0.727061	197991	TCONS_00009394	MRPS30
67	19p13.11	3	rs271621	Enhancer_HMEC_Duke_DNaseI.hg19.sort	rs4808801	0.954642	60191	TCONS_00026930	ELL
67	19p13.11	3	rs271621	Enhancer_HMEC_H3K4me1.hg19.sort	rs4808801	0.954642	60191	TCONS_00026930	ELL
67	19p13.11	3	rs271621	Enhancer_HMEC_HMMEnhancer.hg19.sort	rs4808801	0.954642	60191	TCONS_00026930	ELL
67	19p13.11	3	rs4808133	Enhancer_HMEC_H3K4me2.hg19.sort	rs4808801	0.948699	37377	TCONS_00026930	ELL
67	19p13.11	3	rs4808133	Enhancer_HMEC_H3K4me1.hg19.sort	rs4808801	0.948699	37377	TCONS_00026930	ELL
67	19p13.11	3	rs4808133	Enhancer_HMEC_H3K27Ac.hg19.sort	rs4808801	0.948699	37377	TCONS_00026930	ELL
67	19p13.11	3	rs4808134	Enhancer_HMEC_H3K27Ac.hg19.sort	rs4808801	0.948699	37438	TCONS_00026930	ELL
67	19p13.11	3	rs4808134	Enhancer_HMEC_H3K4me1.hg19.sort	rs4808801	0.948699	37438	TCONS_00026930	ELL
67	19p13.11	3	rs4808134	Enhancer_HMEC_H3K4me2.hg19.sort	rs4808801	0.948699	37438	TCONS_00026930	ELL
14	3p24.1	3	rs11129270	Enhancer_HMEC_HMMEnhancer.hg19.sort	rs4973768	0.659346	-158070	TCONS_00005969	NEK10
14	3p24.1	3	rs11129270	Enhancer_HMEC_H3K4me1.hg19.sort	rs4973768	0.659346	-158070	TCONS_00005969	NEK10
14	3p24.1	3	rs11129270	Enhancer_HMEC_H3K4me2.hg19.sort	rs4973768	0.659346	-158070	TCONS_00005969	NEK10
14	3p24.1	3	rs13085724	Enhancer_HMEC_HMMEnhancer.hg19.sort	rs4973768	0.659346	-157255	TCONS_00005969	NEK10
14	3p24.1	3	rs13085724	Enhancer_HMEC_H3K4me1.hg19.sort	rs4973768	0.659346	-157255	TCONS_00005969	NEK10
14	3p24.1	3	rs13085724	Enhancer_HMEC_H3K4me2.hg19.sort	rs4973768	0.659346	-157255	TCONS_00005969	NEK10
14	3p24.1	3	rs1352941	Enhancer_HMEC_H3K4me1.hg19.sort	rs4973768	0.847744	-47588	TCONS_00005969	NEK10
14	3p24.1	3	rs1352941	Enhancer_HMEC_HMMEnhancer.hg19.sort	rs4973768	0.847744	-47588	TCONS_00005969	NEK10
14	3p24.1	3	rs1352941	Enhancer_HMEC_H3K4me2.hg19.sort	rs4973768	0.847744	-47588	TCONS_00005969	NEK10
71	22q13.1	3	rs142127948	Enhancer_HMEC_H3K27Ac.hg19.sort	rs6001930	0.748123	119056	TCONS_00029427	MKL1
71	22q13.1	3	rs142127948	Enhancer_HMEC_H3K4me1.hg19.sort	rs6001930	0.748123	119056	TCONS_00029427	MKL1
71	22q13.1	3	rs142127948	Enhancer_HMEC_H3K4me2.hg19.sort	rs6001930	0.748123	119056	TCONS_00029427	MKL1
71	22q13.1	3	rs17002020	Enhancer_HMEC_HMMEnhancer.hg19.sort	rs6001930	0.748123	89209	TCONS_00029427	MKL1
71	22q13.1	3	rs17002020	Enhancer_HMEC_H3K4me2.hg19.sort	rs6001930	0.748123	89209	TCONS_00029427	MKL1
71	22q13.1	3	rs17002020	Enhancer_HMEC_H3K4me1.hg19.sort	rs6001930	0.748123	89209	TCONS_00029427	MKL1
71	22q13.1	3	rs17002030	Enhancer_HMEC_H3K27Ac.hg19.sort	rs6001930	0.748123	113140	TCONS_00029427	MKL1
71	22q13.1	3	rs17002030	Enhancer_HMEC_H3K4me1.hg19.sort	rs6001930	0.748123	113140	TCONS_00029427	MKL1
71	22q13.1	3	rs17002030	Enhancer_HMEC_HMMEnhancer.hg19.sort	rs6001930	0.748123	113140	TCONS_00029427	MKL1
71	22q13.1	3	rs17002036	Enhancer_HMEC_H3K4me1.hg19.sort	rs6001930	0.748123	120877	TCONS_00029427	MKL1
71	22q13.1	3	rs17002036	Enhancer_HMEC_H3K4me2.hg19.sort	rs6001930	0.748123	120877	TCONS_00029427	MKL1
71	22q13.1	3	rs17002036	Enhancer_HMEC_H3K27Ac.hg19.sort	rs6001930	0.748123	120877	TCONS_00029427	MKL1
71	22q13.1	3	rs17002038	Enhancer_HMEC_H3K4me1.hg19.sort	rs6001930	0.748123	124730	TCONS_00029427	MKL1
71	22q13.1	3	rs17002038	Enhancer_HMEC_H3K27Ac.hg19.sort	rs6001930	0.748123	124730	TCONS_00029427	MKL1
71	22q13.1	3	rs17002038	Enhancer_HMEC_HMMEnhancer.hg19.sort	rs6001930	0.748123	124730	TCONS_00029427	MKL1
71	22q13.1	3	rs55997921	Enhancer_HMEC_H3K4me1.hg19.sort	rs6001930	0.831741	130378	TCONS_00029427	MKL1
71	22q13.1	3	rs55997921	Enhancer_HMEC_H3K27Ac.hg19.sort	rs6001930	0.831741	130378	TCONS_00029427	MKL1
71	22q13.1	3	rs55997921	Enhancer_HMEC_HMMEnhancer.hg19.sort	rs6001930	0.831741	130378	TCONS_00029427	MKL1
71	22q13.1	3	rs56124626	Enhancer_HMEC_H3K27Ac.hg19.sort	rs6001930	0.87306	31717	TCONS_00029427	MKL1
71	22q13.1	3	rs56124626	Enhancer_HMEC_HMMEnhancer.hg19.sort	rs6001930	0.87306	31717	TCONS_00029427	MKL1
71	22q13.1	3	rs56124626	Enhancer_HMEC_H3K4me1.hg19.sort	rs6001930	0.87306	31717	TCONS_00029427	MKL1
71	22q13.1	3	rs6001949	Enhancer_HMEC_HMMEnhancer.hg19.sort	rs6001930	0.98573	28252	TCONS_00029427	MKL1
71	22q13.1	3	rs6001949	Enhancer_HMEC_H3K27Ac.hg19.sort	rs6001930	0.98573	28252	TCONS_00029427	MKL1
71	22q13.1	3	rs6001949	Enhancer_HMEC_H3K4me1.hg19.sort	rs6001930	0.98573	28252	TCONS_00029427	MKL1
71	22q13.1	3	rs73167039	Enhancer_HMEC_HMMEnhancer.hg19.sort	rs6001930	0.858625	-43088	TCONS_00029426	SGSM3
71	22q13.1	3	rs73167039	Enhancer_HMEC_H3K4me1.hg19.sort	rs6001930	0.858625	-43088	TCONS_00029426	SGSM3
71	22q13.1	3	rs73167039	Enhancer_HMEC_H3K4me2.hg19.sort	rs6001930	0.858625	-43088	TCONS_00029426	SGSM3
71	22q13.1	3	rs73167072	Enhancer_HMEC_HMMEnhancer.hg19.sort	rs6001930	0.85916	2871	TCONS_00029427	SGSM3
71	22q13.1	3	rs73167072	Enhancer_HMEC_H3K4me1.hg19.sort	rs6001930	0.85916	2871	TCONS_00029427	SGSM3
71	22q13.1	3	rs73167072	Enhancer_HMEC_H3K27Ac.hg19.sort	rs6001930	0.85916	2871	TCONS_00029427	SGSM3
71	22q13.1	3	rs73169057	Enhancer_HMEC_HMMEnhancer.hg19.sort	rs6001930	0.748123	114716	TCONS_00029427	MKL1
71	22q13.1	3	rs73169057	Enhancer_HMEC_H3K27Ac.hg19.sort	rs6001930	0.748123	114716	TCONS_00029427	MKL1
71	22q13.1	3	rs73169057	Enhancer_HMEC_H3K4me1.hg19.sort	rs6001930	0.748123	114716	TCONS_00029427	MKL1
71	22q13.1	3	rs73169084	Enhancer_HMEC_H3K27Ac.hg19.sort	rs6001930	0.734334	146571	TCONS_00029427	MKL1
71	22q13.1	3	rs73169084	Enhancer_HMEC_H3K4me1.hg19.sort	rs6001930	0.734334	146571	TCONS_00029427	MKL1
71	22q13.1	3	rs73169084	Enhancer_HMEC_H3K4me2.hg19.sort	rs6001930	0.734334	146571	TCONS_00029427	MKL1
3	1p36.22	3	rs2026792	Enhancer_HMEC_H3K4me1.hg19.sort	rs616488	0.73199	28575	TCONS_00000152	PEX14
3	1p36.22	3	rs2026792	Enhancer_HMEC_HMMEnhancer.hg19.sort	rs616488	0.73199	28575	TCONS_00000152	PEX14
3	1p36.22	3	rs2026792	Enhancer_HMEC_H3K4me2.hg19.sort	rs616488	0.73199	28575	TCONS_00000152	PEX14
63	17q23	3	rs2628305	Enhancer_HMEC_HMMEnhancer.hg19.sort	rs6504950	0.867073	83956	TCONS_00025435	STXBP4
63	17q23	3	rs2628305	Enhancer_HMEC_FAIRE.hg19.sort	rs6504950	0.867073	83956	TCONS_00025435	STXBP4
63	17q23	3	rs2628305	Enhancer_HMEC_Uw_Rep2_DNaseI.hg19.sort	rs6504950	0.867073	83956	TCONS_00025435	STXBP4
15	3p26.1	3	rs9311400	Enhancer_HMEC_H3K4me1.hg19.sort	rs6762644	0.554317	21895	TCONS_00005727	EGOT
15	3p26.1	3	rs9311400	Enhancer_HMEC_H3K9Ac.hg19.sort	rs6762644	0.554317	21895	TCONS_00005727	EGOT
15	3p26.1	3	rs9311400	Enhancer_HMEC_HMMEnhancer.hg19.sort	rs6762644	0.554317	21895	TCONS_00005727	EGOT
15	3p26.1	3	rs9311401	Enhancer_HMEC_H3K4me1.hg19.sort	rs6762644	0.554317	21901	TCONS_00005727	EGOT
15	3p26.1	3	rs9311401	Enhancer_HMEC_HMMEnhancer.hg19.sort	rs6762644	0.554317	21901	TCONS_00005727	EGOT
15	3p26.1	3	rs9311401	Enhancer_HMEC_H3K9Ac.hg19.sort	rs6762644	0.554317	21901	TCONS_00005727	EGOT
42	10q22.3	3	rs10762841	Enhancer_HMEC_H3K4me2.hg19.sort	rs704010	0.583733	-5464	TCONS_00018541	ZMIZ1
42	10q22.3	3	rs10762841	Enhancer_HMEC_H3K9Ac.hg19.sort	rs704010	0.583733	-5464	TCONS_00018541	ZMIZ1
42	10q22.3	3	rs10762841	Enhancer_HMEC_H3K4me1.hg19.sort	rs704010	0.583733	-5464	TCONS_00018541	ZMIZ1
42	10q22.3	3	rs1250009	Enhancer_HMEC_H3K4me1.hg19.sort	rs704010	0.978356	4263	TCONS_00018541	ZMIZ1
42	10q22.3	3	rs1250009	Enhancer_HMEC_HMMEnhancer.hg19.sort	rs704010	0.978356	4263	TCONS_00018541	ZMIZ1
42	10q22.3	3	rs1250009	Enhancer_HMEC_H3K4me2.hg19.sort	rs704010	0.978356	4263	TCONS_00018541	ZMIZ1
42	10q22.3	3	rs704008	Enhancer_HMEC_H3K4me2.hg19.sort	rs704010	0.610065	1404	TCONS_00018541	ZMIZ1
42	10q22.3	3	rs704008	Enhancer_HMEC_H3K4me1.hg19.sort	rs704010	0.610065	1404	TCONS_00018541	ZMIZ1
42	10q22.3	3	rs704008	Enhancer_HMEC_HMMEnhancer.hg19.sort	rs704010	0.610065	1404	TCONS_00018541	ZMIZ1
39	10p12.31	3	rs2807983	Enhancer_HMEC_H3K4me2.hg19.sort	rs7072776	0.753384	185831	TCONS_00018450	DNAJC1
39	10p12.31	3	rs2807983	Enhancer_HMEC_H3K27Ac.hg19.sort	rs7072776	0.753384	185831	TCONS_00018450	DNAJC1
39	10p12.31	3	rs2807983	Enhancer_HMEC_HMMEnhancer.hg19.sort	rs7072776	0.753384	185831	TCONS_00018450	DNAJC1
43	10q25.2	3	rs7895340	Enhancer_HMEC_HMMEnhancer.hg19.sort	rs7904519	0.93762	27598	TCONS_00018339	TCF7L2
43	10q25.2	3	rs7895340	Enhancer_HMEC_H3K4me1.hg19.sort	rs7904519	0.93762	27598	TCONS_00018339	TCF7L2
43	10q25.2	3	rs7895340	Enhancer_HMEC_H3K9Ac.hg19.sort	rs7904519	0.93762	27598	TCONS_00018339	TCF7L2
30	8p12	3	rs11785869	Enhancer_HMEC_H3K9Ac.hg19.sort	rs9693444	0.884188	11542	TCONS_00014555	C8orf75
30	8p12	3	rs11785869	Enhancer_HMEC_H3K4me1.hg19.sort	rs9693444	0.884188	11542	TCONS_00014555	C8orf75
30	8p12	3	rs11785869	Enhancer_HMEC_HMMEnhancer.hg19.sort	rs9693444	0.884188	11542	TCONS_00014555	C8orf75
30	8p12	3	rs3935963	Enhancer_HMEC_H3K9Ac.hg19.sort	rs9693444	0.906587	6912	TCONS_00014555	C8orf75
30	8p12	3	rs3935963	Enhancer_HMEC_HMMEnhancer.hg19.sort	rs9693444	0.906587	6912	TCONS_00014555	C8orf75
30	8p12	3	rs3935963	Enhancer_HMEC_H3K4me1.hg19.sort	rs9693444	0.906587	6912	TCONS_00014555	C8orf75
30	8p12	3	rs6558139	Enhancer_HMEC_H3K4me1.hg19.sort	rs9693444	0.713253	20863	TCONS_00014555	C8orf75
30	8p12	3	rs6558139	Enhancer_HMEC_H3K9Ac.hg19.sort	rs9693444	0.713253	20863	TCONS_00014555	C8orf75
30	8p12	3	rs6558139	Enhancer_HMEC_HMMEnhancer.hg19.sort	rs9693444	0.713253	20863	TCONS_00014555	C8orf75
30	8p12	3	rs7463114	Enhancer_HMEC_HMMEnhancer.hg19.sort	rs9693444	1	-2522	TCONS_00014555	C8orf75
30	8p12	3	rs7463114	Enhancer_HMEC_H3K9Ac.hg19.sort	rs9693444	1	-2522	TCONS_00014555	C8orf75
30	8p12	3	rs7463114	Enhancer_HMEC_H3K4me1.hg19.sort	rs9693444	1	-2522	TCONS_00014555	C8orf75
57	14q24.1	3	rs11624097	Enhancer_HMEC_HMMEnhancer.hg19.sort	rs999737	0.745915	-48646	TCONS_00022775	ZFP36L1
57	14q24.1	3	rs11624097	Enhancer_HMEC_H3K27Ac.hg19.sort	rs999737	0.745915	-48646	TCONS_00022775	ZFP36L1
57	14q24.1	3	rs11624097	Enhancer_HMEC_H3K4me1.hg19.sort	rs999737	0.745915	-48646	TCONS_00022775	ZFP36L1
57	14q24.1	3	rs11624164	Enhancer_HMEC_H3K27Ac.hg19.sort	rs999737	0.745915	-48525	TCONS_00022775	ZFP36L1
57	14q24.1	3	rs11624164	Enhancer_HMEC_HMMEnhancer.hg19.sort	rs999737	0.745915	-48525	TCONS_00022775	ZFP36L1
57	14q24.1	3	rs11624164	Enhancer_HMEC_H3K4me1.hg19.sort	rs999737	0.745915	-48525	TCONS_00022775	ZFP36L1
57	14q24.1	3	rs11629070	Enhancer_HMEC_H3K27Ac.hg19.sort	rs999737	0.558827	8309	TCONS_00022775	ZFP36L1
57	14q24.1	3	rs11629070	Enhancer_HMEC_HMMEnhancer.hg19.sort	rs999737	0.558827	8309	TCONS_00022775	ZFP36L1
57	14q24.1	3	rs11629070	Enhancer_HMEC_H3K4me1.hg19.sort	rs999737	0.558827	8309	TCONS_00022775	ZFP36L1
57	14q24.1	3	rs17756000	Enhancer_HMEC_H3K4me1.hg19.sort	rs999737	0.92575	-15144	TCONS_00022775	ZFP36L1
57	14q24.1	3	rs17756000	Enhancer_HMEC_H3K27Ac.hg19.sort	rs999737	0.92575	-15144	TCONS_00022775	ZFP36L1
57	14q24.1	3	rs17756000	Enhancer_HMEC_HMMEnhancer.hg19.sort	rs999737	0.92575	-15144	TCONS_00022775	ZFP36L1
57	14q24.1	3	rs739874	Enhancer_HMEC_HMMEnhancer.hg19.sort	rs999737	0.745885	-60272	TCONS_00022775	ZFP36L1
57	14q24.1	3	rs739874	Enhancer_HMEC_H3K27Ac.hg19.sort	rs999737	0.745885	-60272	TCONS_00022775	ZFP36L1
57	14q24.1	3	rs739874	Enhancer_HMEC_H3K4me1.hg19.sort	rs999737	0.745885	-60272	TCONS_00022775	ZFP36L1
50	12p11	2	rs11049285	Enhancer_HMEC_HMMEnhancer.hg19.sort	rs10771399	0.969876	16448	TCONS_00020365	PTHLH
50	12p11	2	rs11049285	Enhancer_HMEC_H3K27Ac.hg19.sort	rs10771399	0.969876	16448	TCONS_00020365	PTHLH
50	12p11	2	rs11049286	Enhancer_HMEC_H3K27Ac.hg19.sort	rs10771399	0.954751	16667	TCONS_00020365	PTHLH
50	12p11	2	rs11049286	Enhancer_HMEC_HMMEnhancer.hg19.sort	rs10771399	0.954751	16667	TCONS_00020365	PTHLH
50	12p11	2	rs11049295	Enhancer_HMEC_H3K27Ac.hg19.sort	rs10771399	0.925034	27172	TCONS_00020365	PTHLH
50	12p11	2	rs11049295	Enhancer_HMEC_H3K4me1.hg19.sort	rs10771399	0.925034	27172	TCONS_00020365	PTHLH
50	12p11	2	rs1267206	Enhancer_HMEC_H3K9Ac.hg19.sort	rs10771399	0.925927	-11368	TCONS_00020365	PTHLH
50	12p11	2	rs1267206	Enhancer_HMEC_H3K4me1.hg19.sort	rs10771399	0.925927	-11368	TCONS_00020365	PTHLH
50	12p11	2	rs33083	Enhancer_HMEC_H3K27Ac.hg19.sort	rs10771399	0.51459	-15768	TCONS_00020365	PTHLH
50	12p11	2	rs33083	Enhancer_HMEC_H3K9Ac.hg19.sort	rs10771399	0.51459	-15768	TCONS_00020365	PTHLH
50	12p11	2	rs7958748	Enhancer_HMEC_H3K4me1.hg19.sort	rs10771399	0.756404	18592	TCONS_00020365	PTHLH
50	12p11	2	rs7958748	Enhancer_HMEC_H3K27Ac.hg19.sort	rs10771399	0.756404	18592	TCONS_00020365	PTHLH
60	16q12.2	2	rs4784325	Enhancer_HMEC_H3K4me1.hg19.sort	rs11075995	0.962256	7540	TCONS_00024659	FTO
60	16q12.2	2	rs4784325	Enhancer_HMEC_HMMEnhancer.hg19.sort	rs11075995	0.962256	7540	TCONS_00024659	FTO
60	16q12.2	2	rs6499648	Enhancer_HMEC_HMMEnhancer.hg19.sort	rs11075995	0.984885	5848	TCONS_00024659	FTO
60	16q12.2	2	rs6499648	Enhancer_HMEC_H3K4me1.hg19.sort	rs11075995	0.984885	5848	TCONS_00024659	FTO
60	16q12.2	2	rs8054859	Enhancer_HMEC_H3K27Ac.hg19.sort	rs11075995	0.895477	-603	TCONS_00024420	FTO
60	16q12.2	2	rs8054859	Enhancer_HMEC_H3K4me1.hg19.sort	rs11075995	0.895477	-603	TCONS_00024420	FTO
60	16q12.2	2	rs9924896	Enhancer_HMEC_H3K4me1.hg19.sort	rs11075995	0.977366	6971	TCONS_00024659	FTO
60	16q12.2	2	rs9924896	Enhancer_HMEC_HMMEnhancer.hg19.sort	rs11075995	0.977366	6971	TCONS_00024659	FTO
60	16q12.2	2	rs9928425	Enhancer_HMEC_H3K27Ac.hg19.sort	rs11075995	0.624603	-793	TCONS_00024420	FTO
60	16q12.2	2	rs9928425	Enhancer_HMEC_H3K4me1.hg19.sort	rs11075995	0.624603	-793	TCONS_00024420	FTO
60	16q12.2	2	rs9936016	Enhancer_HMEC_H3K4me1.hg19.sort	rs11075995	0.977366	6921	TCONS_00024659	FTO
60	16q12.2	2	rs9936016	Enhancer_HMEC_HMMEnhancer.hg19.sort	rs11075995	0.977366	6921	TCONS_00024659	FTO
60	16q12.2	2	rs9936112	Enhancer_HMEC_H3K4me1.hg19.sort	rs11075995	0.933079	7075	TCONS_00024659	FTO
60	16q12.2	2	rs9936112	Enhancer_HMEC_HMMEnhancer.hg19.sort	rs11075995	0.933079	7075	TCONS_00024659	FTO
60	16q12.2	2	rs9937429	Enhancer_HMEC_H3K4me1.hg19.sort	rs11075995	1	-1126	TCONS_00024420	FTO
60	16q12.2	2	rs9937429	Enhancer_HMEC_H3K27Ac.hg19.sort	rs11075995	1	-1126	TCONS_00024420	FTO
2	1p13.2	2	rs1599971	Enhancer_HMEC_H3K4me1.hg19.sort	rs11552449	0.519002	-71296	TCONS_00000279	RSBN1
2	1p13.2	2	rs1599971	Enhancer_HMEC_HMMEnhancer.hg19.sort	rs11552449	0.519002	-71296	TCONS_00000279	RSBN1
33	8q24.21	2	rs1016578	Enhancer_HMEC_H3K4me1.hg19.sort	rs11780156	1	4925	TCONS_00014856	MIR1208
33	8q24.21	2	rs1016578	Enhancer_HMEC_H3K9Ac.hg19.sort	rs11780156	1	4925	TCONS_00014856	MIR1208
33	8q24.21	2	rs10492292	Enhancer_HMEC_H3K4me1.hg19.sort	rs11780156	0.635013	8550	TCONS_00014856	MIR1208
33	8q24.21	2	rs10492292	Enhancer_HMEC_H3K9Ac.hg19.sort	rs11780156	0.635013	8550	TCONS_00014856	MIR1208
33	8q24.21	2	rs10956414	Enhancer_HMEC_H3K9Ac.hg19.sort	rs11780156	0.851663	-22008	TCONS_00014856	MIR1208
33	8q24.21	2	rs10956414	Enhancer_HMEC_H3K4me1.hg19.sort	rs11780156	0.851663	-22008	TCONS_00014856	MIR1208
33	8q24.21	2	rs11776408	Enhancer_HMEC_H3K4me1.hg19.sort	rs11780156	0.574727	20579	TCONS_00014856	MIR1208
33	8q24.21	2	rs11776408	Enhancer_HMEC_HMMEnhancer.hg19.sort	rs11780156	0.574727	20579	TCONS_00014856	MIR1208
33	8q24.21	2	rs11776569	Enhancer_HMEC_HMMEnhancer.hg19.sort	rs11780156	0.87591	21059	TCONS_00014856	MIR1208
33	8q24.21	2	rs11776569	Enhancer_HMEC_H3K4me1.hg19.sort	rs11780156	0.87591	21059	TCONS_00014856	MIR1208
33	8q24.21	2	rs11778142	Enhancer_HMEC_H3K9Ac.hg19.sort	rs11780156	0.900158	-11224	TCONS_00014856	MIR1208
33	8q24.21	2	rs11778142	Enhancer_HMEC_H3K4me1.hg19.sort	rs11780156	0.900158	-11224	TCONS_00014856	MIR1208
33	8q24.21	2	rs1875028	Enhancer_HMEC_H3K4me1.hg19.sort	rs11780156	0.605686	-20966	TCONS_00014856	MIR1208
33	8q24.21	2	rs1875028	Enhancer_HMEC_H3K9Ac.hg19.sort	rs11780156	0.605686	-20966	TCONS_00014856	MIR1208
33	8q24.21	2	rs3802171	Enhancer_HMEC_H3K4me1.hg19.sort	rs11780156	0.643536	6118	TCONS_00014856	MIR1208
33	8q24.21	2	rs3802171	Enhancer_HMEC_H3K9Ac.hg19.sort	rs11780156	0.643536	6118	TCONS_00014856	MIR1208
33	8q24.21	2	rs3802172	Enhancer_HMEC_H3K9Ac.hg19.sort	rs11780156	0.643536	5274	TCONS_00014856	MIR1208
33	8q24.21	2	rs3802172	Enhancer_HMEC_H3K4me1.hg19.sort	rs11780156	0.643536	5274	TCONS_00014856	MIR1208
33	8q24.21	2	rs3802173	Enhancer_HMEC_H3K4me1.hg19.sort	rs11780156	0.643536	5273	TCONS_00014856	MIR1208
33	8q24.21	2	rs3802173	Enhancer_HMEC_H3K9Ac.hg19.sort	rs11780156	0.643536	5273	TCONS_00014856	MIR1208
33	8q24.21	2	rs55929956	Enhancer_HMEC_H3K4me1.hg19.sort	rs11780156	0.643536	4620	TCONS_00014856	MIR1208
33	8q24.21	2	rs55929956	Enhancer_HMEC_H3K9Ac.hg19.sort	rs11780156	0.643536	4620	TCONS_00014856	MIR1208
33	8q24.21	2	rs56354710	Enhancer_HMEC_H3K4me1.hg19.sort	rs11780156	0.558628	4711	TCONS_00014856	MIR1208
33	8q24.21	2	rs56354710	Enhancer_HMEC_H3K9Ac.hg19.sort	rs11780156	0.558628	4711	TCONS_00014856	MIR1208
33	8q24.21	2	rs59183453	Enhancer_HMEC_H3K4me1.hg19.sort	rs11780156	0.604614	8265	TCONS_00014856	MIR1208
33	8q24.21	2	rs59183453	Enhancer_HMEC_H3K9Ac.hg19.sort	rs11780156	0.604614	8265	TCONS_00014856	MIR1208
33	8q24.21	2	rs7002044	Enhancer_HMEC_H3K4me1.hg19.sort	rs11780156	0.605686	-17271	TCONS_00014856	MIR1208
33	8q24.21	2	rs7002044	Enhancer_HMEC_H3K9Ac.hg19.sort	rs11780156	0.605686	-17271	TCONS_00014856	MIR1208
33	8q24.21	2	rs72722764	Enhancer_HMEC_H3K4me1.hg19.sort	rs11780156	0.600384	8268	TCONS_00014856	MIR1208
33	8q24.21	2	rs72722764	Enhancer_HMEC_H3K9Ac.hg19.sort	rs11780156	0.600384	8268	TCONS_00014856	MIR1208
33	8q24.21	2	rs7825555	Enhancer_HMEC_H3K9Ac.hg19.sort	rs11780156	0.643536	-8375	TCONS_00014856	MIR1208
33	8q24.21	2	rs7825555	Enhancer_HMEC_H3K4me1.hg19.sort	rs11780156	0.643536	-8375	TCONS_00014856	MIR1208
13	3p24.1	2	rs12487185	Enhancer_HMEC_H3K4me1.hg19.sort	rs12493607	0.698746	-5670	TCONS_00006465	TGFBR2
13	3p24.1	2	rs12487185	Enhancer_HMEC_H3K9Ac.hg19.sort	rs12493607	0.698746	-5670	TCONS_00006465	TGFBR2
13	3p24.1	2	rs12491780	Enhancer_HMEC_H3K4me1.hg19.sort	rs12493607	0.5096	-7885	TCONS_00006465	TGFBR2
13	3p24.1	2	rs12491780	Enhancer_HMEC_H3K9Ac.hg19.sort	rs12493607	0.5096	-7885	TCONS_00006465	TGFBR2
13	3p24.1	2	rs13061018	Enhancer_HMEC_H3K4me1.hg19.sort	rs12493607	0.871571	-6939	TCONS_00006465	TGFBR2
13	3p24.1	2	rs13061018	Enhancer_HMEC_H3K9Ac.hg19.sort	rs12493607	0.871571	-6939	TCONS_00006465	TGFBR2
13	3p24.1	2	rs13083158	Enhancer_HMEC_H3K4me1.hg19.sort	rs12493607	0.871571	-6982	TCONS_00006465	TGFBR2
13	3p24.1	2	rs13083158	Enhancer_HMEC_H3K9Ac.hg19.sort	rs12493607	0.871571	-6982	TCONS_00006465	TGFBR2
13	3p24.1	2	rs1431131	Enhancer_HMEC_H3K9Ac.hg19.sort	rs12493607	0.871571	-7059	TCONS_00006465	TGFBR2
13	3p24.1	2	rs1431131	Enhancer_HMEC_H3K4me1.hg19.sort	rs12493607	0.871571	-7059	TCONS_00006465	TGFBR2
6	2p24.1	2	rs11675359	Enhancer_HMEC_H3K4me1.hg19.sort	rs12710696	0.66065	-9679	TCONS_00004704	MIR4757
6	2p24.1	2	rs11675359	Enhancer_HMEC_HMMEnhancer.hg19.sort	rs12710696	0.66065	-9679	TCONS_00004704	MIR4757
6	2p24.1	2	rs4439916	Enhancer_HMEC_H3K27Ac.hg19.sort	rs12710696	0.902652	-6599	TCONS_00004704	MIR4757
6	2p24.1	2	rs4439916	Enhancer_HMEC_HMMEnhancer.hg19.sort	rs12710696	0.902652	-6599	TCONS_00004704	MIR4757
34	8q24.21	2	rs10956360	Enhancer_HMEC_HMMEnhancer.hg19.sort	rs13281615	0.921338	-5648	TCONS_00015171	POU5F1B
34	8q24.21	2	rs10956360	Enhancer_HMEC_H3K4me1.hg19.sort	rs13281615	0.921338	-5648	TCONS_00015171	POU5F1B
34	8q24.21	2	rs10956361	Enhancer_HMEC_HMMEnhancer.hg19.sort	rs13281615	0.921338	-5512	TCONS_00015171	POU5F1B
34	8q24.21	2	rs10956361	Enhancer_HMEC_H3K4me1.hg19.sort	rs13281615	0.921338	-5512	TCONS_00015171	POU5F1B
34	8q24.21	2	rs13248140	Enhancer_HMEC_HMMEnhancer.hg19.sort	rs13281615	0.921338	-5730	TCONS_00015171	POU5F1B
34	8q24.21	2	rs13248140	Enhancer_HMEC_H3K4me1.hg19.sort	rs13281615	0.921338	-5730	TCONS_00015171	POU5F1B
34	8q24.21	2	rs13275275	Enhancer_HMEC_H3K4me1.hg19.sort	rs13281615	0.921338	-5891	TCONS_00015171	POU5F1B
34	8q24.21	2	rs13275275	Enhancer_HMEC_HMMEnhancer.hg19.sort	rs13281615	0.921338	-5891	TCONS_00015171	POU5F1B
34	8q24.21	2	rs28524866	Enhancer_HMEC_HMMEnhancer.hg19.sort	rs13281615	0.828278	22573	TCONS_00015171	POU5F1B
34	8q24.21	2	rs28524866	Enhancer_HMEC_H3K4me1.hg19.sort	rs13281615	0.828278	22573	TCONS_00015171	POU5F1B
34	8q24.21	2	rs581761	Enhancer_HMEC_H3K4me1.hg19.sort	rs13281615	0.915822	-10387	TCONS_00015171	POU5F1B
34	8q24.21	2	rs581761	Enhancer_HMEC_H3K27Ac.hg19.sort	rs13281615	0.915822	-10387	TCONS_00015171	POU5F1B
34	8q24.21	2	rs672888	Enhancer_HMEC_H3K4me1.hg19.sort	rs13281615	0.921338	-10155	TCONS_00015171	POU5F1B
34	8q24.21	2	rs672888	Enhancer_HMEC_H3K27Ac.hg19.sort	rs13281615	0.921338	-10155	TCONS_00015171	POU5F1B
34	8q24.21	2	rs673745	Enhancer_HMEC_H3K4me1.hg19.sort	rs13281615	0.921338	-10349	TCONS_00015171	POU5F1B
34	8q24.21	2	rs673745	Enhancer_HMEC_H3K27Ac.hg19.sort	rs13281615	0.921338	-10349	TCONS_00015171	POU5F1B
34	8q24.21	2	rs688937	Enhancer_HMEC_H3K4me1.hg19.sort	rs13281615	0.921338	-10237	TCONS_00015171	POU5F1B
34	8q24.21	2	rs688937	Enhancer_HMEC_H3K27Ac.hg19.sort	rs13281615	0.921338	-10237	TCONS_00015171	POU5F1B
34	8q24.21	2	rs7826557	Enhancer_HMEC_H3K4me1.hg19.sort	rs13281615	0.519407	-9887	TCONS_00015171	POU5F1B
34	8q24.21	2	rs7826557	Enhancer_HMEC_H3K27Ac.hg19.sort	rs13281615	0.519407	-9887	TCONS_00015171	POU5F1B
12	2q35	2	rs11680689	Enhancer_HMEC_H3K4me2.hg19.sort	rs16857609	0.843165	1192	TCONS_00003110	DIRC3
12	2q35	2	rs11680689	Enhancer_HMEC_H3K4me1.hg19.sort	rs16857609	0.843165	1192	TCONS_00003110	DIRC3
12	2q35	2	rs12990503	Enhancer_HMEC_H3K4me2.hg19.sort	rs16857609	0.987025	-2291	TCONS_00003110	DIRC3
12	2q35	2	rs12990503	Enhancer_HMEC_H3K4me1.hg19.sort	rs16857609	0.987025	-2291	TCONS_00003110	DIRC3
12	2q35	2	rs13002451	Enhancer_HMEC_H3K4me2.hg19.sort	rs16857609	0.838034	4833	TCONS_00003110	DIRC3
12	2q35	2	rs13002451	Enhancer_HMEC_H3K4me1.hg19.sort	rs16857609	0.838034	4833	TCONS_00003110	DIRC3
12	2q35	2	rs13016875	Enhancer_HMEC_H3K4me1.hg19.sort	rs16857609	0.709912	-2417	TCONS_00003110	DIRC3
12	2q35	2	rs13016875	Enhancer_HMEC_H3K4me2.hg19.sort	rs16857609	0.709912	-2417	TCONS_00003110	DIRC3
12	2q35	2	rs2568176	Enhancer_HMEC_H3K4me1.hg19.sort	rs16857609	0.827899	7450	TCONS_00003110	DIRC3
12	2q35	2	rs2568176	Enhancer_HMEC_H3K4me2.hg19.sort	rs16857609	0.827899	7450	TCONS_00003110	DIRC3
12	2q35	2	rs2618146	Enhancer_HMEC_H3K4me2.hg19.sort	rs16857609	0.681958	5505	TCONS_00003110	DIRC3
12	2q35	2	rs2618146	Enhancer_HMEC_H3K4me1.hg19.sort	rs16857609	0.681958	5505	TCONS_00003110	DIRC3
12	2q35	2	rs2618147	Enhancer_HMEC_H3K4me2.hg19.sort	rs16857609	0.832946	5630	TCONS_00003110	DIRC3
12	2q35	2	rs2618147	Enhancer_HMEC_H3K4me1.hg19.sort	rs16857609	0.832946	5630	TCONS_00003110	DIRC3
12	2q35	2	rs4674176	Enhancer_HMEC_H3K4me2.hg19.sort	rs16857609	0.838034	4611	TCONS_00003110	DIRC3
12	2q35	2	rs4674176	Enhancer_HMEC_H3K4me1.hg19.sort	rs16857609	0.838034	4611	TCONS_00003110	DIRC3
61	16q12.2	2	rs17817712	Enhancer_HMEC_H3K4me1.hg19.sort	rs17817449	0.989242	7758	TCONS_00024420	FTO
61	16q12.2	2	rs17817712	Enhancer_HMEC_H3K9Ac.hg19.sort	rs17817449	0.989242	7758	TCONS_00024420	FTO
61	16q12.2	2	rs28429148	Enhancer_HMEC_H3K4me1.hg19.sort	rs17817449	0.777761	-15048	TCONS_00024420	FTO
61	16q12.2	2	rs28429148	Enhancer_HMEC_H3K9Ac.hg19.sort	rs17817449	0.777761	-15048	TCONS_00024420	FTO
61	16q12.2	2	rs28562191	Enhancer_HMEC_H3K4me1.hg19.sort	rs17817449	0.744662	-14064	TCONS_00024420	FTO
61	16q12.2	2	rs28562191	Enhancer_HMEC_H3K9Ac.hg19.sort	rs17817449	0.744662	-14064	TCONS_00024420	FTO
61	16q12.2	2	rs62033403	Enhancer_HMEC_H3K9Ac.hg19.sort	rs17817449	0.9839	8870	TCONS_00024420	FTO
61	16q12.2	2	rs62033403	Enhancer_HMEC_H3K4me1.hg19.sort	rs17817449	0.9839	8870	TCONS_00024420	FTO
61	16q12.2	2	rs62033404	Enhancer_HMEC_H3K9Ac.hg19.sort	rs17817449	0.9839	8872	TCONS_00024420	FTO
61	16q12.2	2	rs62033404	Enhancer_HMEC_H3K4me1.hg19.sort	rs17817449	0.9839	8872	TCONS_00024420	FTO
61	16q12.2	2	rs62033405	Enhancer_HMEC_H3K9Ac.hg19.sort	rs17817449	0.9839	9020	TCONS_00024420	FTO
61	16q12.2	2	rs62033405	Enhancer_HMEC_H3K4me1.hg19.sort	rs17817449	0.9839	9020	TCONS_00024420	FTO
61	16q12.2	2	rs62033406	Enhancer_HMEC_HMMEnhancer.hg19.sort	rs17817449	0.891888	10859	TCONS_00024420	FTO
61	16q12.2	2	rs62033406	Enhancer_HMEC_H3K4me1.hg19.sort	rs17817449	0.891888	10859	TCONS_00024420	FTO
61	16q12.2	2	rs66908032	Enhancer_HMEC_H3K9Ac.hg19.sort	rs17817449	0.9839	8775	TCONS_00024420	FTO
61	16q12.2	2	rs66908032	Enhancer_HMEC_H3K4me1.hg19.sort	rs17817449	0.9839	8775	TCONS_00024420	FTO
61	16q12.2	2	rs7185735	Enhancer_HMEC_H3K4me1.hg19.sort	rs17817449	0.973086	9284	TCONS_00024420	FTO
61	16q12.2	2	rs7185735	Enhancer_HMEC_H3K9Ac.hg19.sort	rs17817449	0.973086	9284	TCONS_00024420	FTO
61	16q12.2	2	rs7190396	Enhancer_HMEC_H3K4me1.hg19.sort	rs17817449	0.978582	9135	TCONS_00024420	FTO
61	16q12.2	2	rs7190396	Enhancer_HMEC_H3K9Ac.hg19.sort	rs17817449	0.978582	9135	TCONS_00024420	FTO
61	16q12.2	2	rs7201850	Enhancer_HMEC_H3K4me1.hg19.sort	rs17817449	0.952056	8495	TCONS_00024420	FTO
61	16q12.2	2	rs7201850	Enhancer_HMEC_H3K9Ac.hg19.sort	rs17817449	0.952056	8495	TCONS_00024420	FTO
61	16q12.2	2	rs7202116	Enhancer_HMEC_H3K9Ac.hg19.sort	rs17817449	0.989242	8248	TCONS_00024420	FTO
61	16q12.2	2	rs7202116	Enhancer_HMEC_H3K4me1.hg19.sort	rs17817449	0.989242	8248	TCONS_00024420	FTO
61	16q12.2	2	rs7202296	Enhancer_HMEC_H3K9Ac.hg19.sort	rs17817449	0.989242	8323	TCONS_00024420	FTO
61	16q12.2	2	rs7202296	Enhancer_HMEC_H3K4me1.hg19.sort	rs17817449	0.989242	8323	TCONS_00024420	FTO
61	16q12.2	2	rs7206122	Enhancer_HMEC_H3K9Ac.hg19.sort	rs17817449	0.962516	9073	TCONS_00024420	FTO
61	16q12.2	2	rs7206122	Enhancer_HMEC_H3K4me1.hg19.sort	rs17817449	0.962516	9073	TCONS_00024420	FTO
61	16q12.2	2	rs7206410	Enhancer_HMEC_H3K4me1.hg19.sort	rs17817449	0.989242	7930	TCONS_00024420	FTO
61	16q12.2	2	rs7206410	Enhancer_HMEC_H3K9Ac.hg19.sort	rs17817449	0.989242	7930	TCONS_00024420	FTO
61	16q12.2	2	rs7206629	Enhancer_HMEC_H3K9Ac.hg19.sort	rs17817449	0.952056	8046	TCONS_00024420	FTO
61	16q12.2	2	rs7206629	Enhancer_HMEC_H3K4me1.hg19.sort	rs17817449	0.952056	8046	TCONS_00024420	FTO
61	16q12.2	2	rs7206790	Enhancer_HMEC_H3K9Ac.hg19.sort	rs17817449	0.613524	-15459	TCONS_00024420	FTO
61	16q12.2	2	rs7206790	Enhancer_HMEC_H3K4me1.hg19.sort	rs17817449	0.613524	-15459	TCONS_00024420	FTO
61	16q12.2	2	rs72803697	Enhancer_HMEC_H3K9Ac.hg19.sort	rs17817449	0.9839	8816	TCONS_00024420	FTO
61	16q12.2	2	rs72803697	Enhancer_HMEC_H3K4me1.hg19.sort	rs17817449	0.9839	8816	TCONS_00024420	FTO
61	16q12.2	2	rs8044769	Enhancer_HMEC_H3K4me1.hg19.sort	rs17817449	0.614094	25768	TCONS_00024420	FTO
61	16q12.2	2	rs8044769	Enhancer_HMEC_HMMEnhancer.hg19.sort	rs17817449	0.614094	25768	TCONS_00024420	FTO
61	16q12.2	2	rs8047395	Enhancer_HMEC_H3K9Ac.hg19.sort	rs17817449	0.617423	-14844	TCONS_00024420	FTO
61	16q12.2	2	rs8047395	Enhancer_HMEC_H3K4me1.hg19.sort	rs17817449	0.617423	-14844	TCONS_00024420	FTO
61	16q12.2	2	rs8047587	Enhancer_HMEC_H3K4me1.hg19.sort	rs17817449	0.81802	-14745	TCONS_00024420	FTO
61	16q12.2	2	rs8047587	Enhancer_HMEC_H3K9Ac.hg19.sort	rs17817449	0.81802	-14745	TCONS_00024420	FTO
61	16q12.2	2	rs9926289	Enhancer_HMEC_H3K4me1.hg19.sort	rs17817449	0.994609	7136	TCONS_00024420	FTO
61	16q12.2	2	rs9926289	Enhancer_HMEC_H3K9Ac.hg19.sort	rs17817449	0.994609	7136	TCONS_00024420	FTO
61	16q12.2	2	rs9927317	Enhancer_HMEC_H3K4me1.hg19.sort	rs17817449	0.957548	7629	TCONS_00024420	FTO
61	16q12.2	2	rs9927317	Enhancer_HMEC_H3K9Ac.hg19.sort	rs17817449	0.957548	7629	TCONS_00024420	FTO
61	16q12.2	2	rs9928094	Enhancer_HMEC_H3K9Ac.hg19.sort	rs17817449	0.89747	-13462	TCONS_00024420	FTO
61	16q12.2	2	rs9928094	Enhancer_HMEC_H3K4me1.hg19.sort	rs17817449	0.89747	-13462	TCONS_00024420	FTO
61	16q12.2	2	rs9930333	Enhancer_HMEC_H3K9Ac.hg19.sort	rs17817449	0.892658	-13390	TCONS_00024420	FTO
61	16q12.2	2	rs9930333	Enhancer_HMEC_H3K4me1.hg19.sort	rs17817449	0.892658	-13390	TCONS_00024420	FTO
61	16q12.2	2	rs9930397	Enhancer_HMEC_H3K9Ac.hg19.sort	rs17817449	0.892658	-13382	TCONS_00024420	FTO
61	16q12.2	2	rs9930397	Enhancer_HMEC_H3K4me1.hg19.sort	rs17817449	0.892658	-13382	TCONS_00024420	FTO
61	16q12.2	2	rs9937053	Enhancer_HMEC_H3K4me1.hg19.sort	rs17817449	0.89747	-13860	TCONS_00024420	FTO
61	16q12.2	2	rs9937053	Enhancer_HMEC_H3K9Ac.hg19.sort	rs17817449	0.89747	-13860	TCONS_00024420	FTO
61	16q12.2	2	rs9937354	Enhancer_HMEC_H3K4me1.hg19.sort	rs17817449	0.89747	-13520	TCONS_00024420	FTO
61	16q12.2	2	rs9937354	Enhancer_HMEC_H3K9Ac.hg19.sort	rs17817449	0.89747	-13520	TCONS_00024420	FTO
61	16q12.2	2	rs9937521	Enhancer_HMEC_H3K4me1.hg19.sort	rs17817449	0.727407	-14071	TCONS_00024420	FTO
61	16q12.2	2	rs9937521	Enhancer_HMEC_H3K9Ac.hg19.sort	rs17817449	0.727407	-14071	TCONS_00024420	FTO
61	16q12.2	2	rs9937709	Enhancer_HMEC_H3K9Ac.hg19.sort	rs17817449	0.952056	7446	TCONS_00024420	FTO
61	16q12.2	2	rs9937709	Enhancer_HMEC_H3K4me1.hg19.sort	rs17817449	0.952056	7446	TCONS_00024420	FTO
61	16q12.2	2	rs9939609	Enhancer_HMEC_H3K9Ac.hg19.sort	rs17817449	0.994609	7160	TCONS_00024420	FTO
61	16q12.2	2	rs9939609	Enhancer_HMEC_H3K4me1.hg19.sort	rs17817449	0.994609	7160	TCONS_00024420	FTO
61	16q12.2	2	rs9940278	Enhancer_HMEC_H3K9Ac.hg19.sort	rs17817449	0.89747	-13167	TCONS_00024420	FTO
61	16q12.2	2	rs9940278	Enhancer_HMEC_H3K4me1.hg19.sort	rs17817449	0.89747	-13167	TCONS_00024420	FTO
9	2q31.1	2	rs743605	Enhancer_HMEC_H3K4me1.hg19.sort	rs2016394	0.963108	-5669	TCONS_00003049	DLX2
9	2q31.1	2	rs743605	Enhancer_HMEC_H3K4me2.hg19.sort	rs2016394	0.963108	-5669	TCONS_00003049	DLX2
24	6p23	2	rs204243	Enhancer_HMEC_HMMEnhancer.hg19.sort	rs204247	0.972992	6515	TCONS_00011269	RANBP9
24	6p23	2	rs204243	Enhancer_HMEC_H3K4me1.hg19.sort	rs204247	0.972992	6515	TCONS_00011269	RANBP9
56	14q24.1	2	rs1274654	Enhancer_HMEC_H3K27Ac.hg19.sort	rs2588809	0.955138	16411	TCONS_00022775	RAD51B
56	14q24.1	2	rs1274654	Enhancer_HMEC_H3K4me1.hg19.sort	rs2588809	0.955138	16411	TCONS_00022775	RAD51B
56	14q24.1	2	rs1314919	Enhancer_HMEC_H3K9Ac.hg19.sort	rs2588809	0.955138	51545	TCONS_00022775	RAD51B
56	14q24.1	2	rs1314919	Enhancer_HMEC_H3K4me1.hg19.sort	rs2588809	0.955138	51545	TCONS_00022775	RAD51B
56	14q24.1	2	rs7155764	Enhancer_HMEC_H3K4me1.hg19.sort	rs2588809	0.937303	60182	TCONS_00022775	RAD51B
56	14q24.1	2	rs7155764	Enhancer_HMEC_H3K9Ac.hg19.sort	rs2588809	0.937303	60182	TCONS_00022775	RAD51B
45	10q26.13	2	rs2912781	Enhancer_HMEC_HMMEnhancer.hg19.sort	rs2981582	0.60908	-15823	TCONS_00018061	FGFR2
45	10q26.13	2	rs2912781	Enhancer_HMEC_H3K4me1.hg19.sort	rs2981582	0.60908	-15823	TCONS_00018061	FGFR2
45	10q26.13	2	rs2981579	Enhancer_HMEC_HMMEnhancer.hg19.sort	rs2981582	0.807733	-14982	TCONS_00018061	FGFR2
45	10q26.13	2	rs2981579	Enhancer_HMEC_H3K4me1.hg19.sort	rs2981582	0.807733	-14982	TCONS_00018061	FGFR2
68	19q13.31	2	rs11669175	Enhancer_HMEC_H3K4me1.hg19.sort	rs3760982	1	3311	TCONS_00027758	KCNN4
68	19q13.31	2	rs11669175	Enhancer_HMEC_HMMEnhancer.hg19.sort	rs3760982	1	3311	TCONS_00027758	KCNN4
68	19q13.31	2	rs12463319	Enhancer_HMEC_HMMEnhancer.hg19.sort	rs3760982	0.605376	-3656	TCONS_00027758	KCNN4
68	19q13.31	2	rs12463319	Enhancer_HMEC_H3K4me1.hg19.sort	rs3760982	0.605376	-3656	TCONS_00027758	KCNN4
68	19q13.31	2	rs12609846	Enhancer_HMEC_HMMEnhancer.hg19.sort	rs3760982	0.619582	-3066	TCONS_00027758	KCNN4
68	19q13.31	2	rs12609846	Enhancer_HMEC_H3K4me1.hg19.sort	rs3760982	0.619582	-3066	TCONS_00027758	KCNN4
68	19q13.31	2	rs1685191	Enhancer_HMEC_H3K4me1.hg19.sort	rs3760982	0.619582	-3281	TCONS_00027758	KCNN4
68	19q13.31	2	rs1685191	Enhancer_HMEC_HMMEnhancer.hg19.sort	rs3760982	0.619582	-3281	TCONS_00027758	KCNN4
68	19q13.31	2	rs3760983	Enhancer_HMEC_HMMEnhancer.hg19.sort	rs3760982	1	147	TCONS_00027758	KCNN4
68	19q13.31	2	rs3760983	Enhancer_HMEC_H3K4me1.hg19.sort	rs3760982	1	147	TCONS_00027758	KCNN4
68	19q13.31	2	rs3760984	Enhancer_HMEC_H3K4me1.hg19.sort	rs3760982	1	249	TCONS_00027758	KCNN4
68	19q13.31	2	rs3760984	Enhancer_HMEC_HMMEnhancer.hg19.sort	rs3760982	1	249	TCONS_00027758	KCNN4
68	19q13.31	2	rs3786956	Enhancer_HMEC_H3K4me1.hg19.sort	rs3760982	0.510486	316	TCONS_00027758	KCNN4
68	19q13.31	2	rs3786956	Enhancer_HMEC_HMMEnhancer.hg19.sort	rs3760982	0.510486	316	TCONS_00027758	KCNN4
68	19q13.31	2	rs4802199	Enhancer_HMEC_H3K4me1.hg19.sort	rs3760982	1	1194	TCONS_00027758	KCNN4
68	19q13.31	2	rs4802199	Enhancer_HMEC_HMMEnhancer.hg19.sort	rs3760982	1	1194	TCONS_00027758	KCNN4
68	19q13.31	2	rs4802200	Enhancer_HMEC_HMMEnhancer.hg19.sort	rs3760982	1	3005	TCONS_00027758	KCNN4
68	19q13.31	2	rs4802200	Enhancer_HMEC_H3K4me1.hg19.sort	rs3760982	1	3005	TCONS_00027758	KCNN4
68	19q13.31	2	rs4803658	Enhancer_HMEC_HMMEnhancer.hg19.sort	rs3760982	1	3500	TCONS_00027758	KCNN4
68	19q13.31	2	rs4803658	Enhancer_HMEC_H3K4me1.hg19.sort	rs3760982	1	3500	TCONS_00027758	KCNN4
68	19q13.31	2	rs4803659	Enhancer_HMEC_H3K4me1.hg19.sort	rs3760982	0.604127	3722	TCONS_00027758	KCNN4
68	19q13.31	2	rs4803659	Enhancer_HMEC_HMMEnhancer.hg19.sort	rs3760982	0.604127	3722	TCONS_00027758	KCNN4
68	19q13.31	2	rs56103707	Enhancer_HMEC_HMMEnhancer.hg19.sort	rs3760982	0.633217	17675	TCONS_00027758	LYPD5
68	19q13.31	2	rs56103707	Enhancer_HMEC_H3K4me1.hg19.sort	rs3760982	0.633217	17675	TCONS_00027758	LYPD5
68	19q13.31	2	rs56344893	Enhancer_HMEC_HMMEnhancer.hg19.sort	rs3760982	0.606329	-3984	TCONS_00027758	KCNN4
68	19q13.31	2	rs56344893	Enhancer_HMEC_H3K4me1.hg19.sort	rs3760982	0.606329	-3984	TCONS_00027758	KCNN4
68	19q13.31	2	rs56681946	Enhancer_HMEC_H3K4me1.hg19.sort	rs3760982	0.61003	-3482	TCONS_00027758	KCNN4
68	19q13.31	2	rs56681946	Enhancer_HMEC_HMMEnhancer.hg19.sort	rs3760982	0.61003	-3482	TCONS_00027758	KCNN4
68	19q13.31	2	rs62116961	Enhancer_HMEC_HMMEnhancer.hg19.sort	rs3760982	0.607335	-2670	TCONS_00027758	KCNN4
68	19q13.31	2	rs62116961	Enhancer_HMEC_H3K4me1.hg19.sort	rs3760982	0.607335	-2670	TCONS_00027758	KCNN4
47	11q13.1	2	rs10160792	Enhancer_HMEC_H3K4me2.hg19.sort	rs3903072	0.512619	84083	TCONS_00019670	FOSL1
47	11q13.1	2	rs10160792	Enhancer_HMEC_H3K9Ac.hg19.sort	rs3903072	0.512619	84083	TCONS_00019670	FOSL1
4	1q32.1	2	rs4252725	Enhancer_HMEC_H3K27Ac.hg19.sort	rs4245739	0.779867	-5586	TCONS_00000114	MDM4
4	1q32.1	2	rs4252725	Enhancer_HMEC_H3K4me1.hg19.sort	rs4245739	0.779867	-5586	TCONS_00000114	MDM4
4	1q32.1	2	rs4951400	Enhancer_HMEC_H3K4me1.hg19.sort	rs4245739	0.724596	15729	TCONS_00000114	MDM4
4	1q32.1	2	rs4951400	Enhancer_HMEC_HMMEnhancer.hg19.sort	rs4245739	0.724596	15729	TCONS_00000114	MDM4
4	1q32.1	2	rs6594015	Enhancer_HMEC_H3K4me2.hg19.sort	rs4245739	0.905418	-57220	TCONS_00000114	PIK3C2B
4	1q32.1	2	rs6594015	Enhancer_HMEC_H3K4me1.hg19.sort	rs4245739	0.905418	-57220	TCONS_00000114	PIK3C2B
4	1q32.1	2	rs7532236	Enhancer_HMEC_H3K4me1.hg19.sort	rs4245739	0.608791	42775	TCONS_00000114	MDM4
4	1q32.1	2	rs7532236	Enhancer_HMEC_HMMEnhancer.hg19.sort	rs4245739	0.608791	42775	TCONS_00000114	MDM4
4	1q32.1	2	rs938125	Enhancer_HMEC_H3K4me2.hg19.sort	rs4245739	0.827399	-68360	TCONS_00000114	PIK3C2B
4	1q32.1	2	rs938125	Enhancer_HMEC_H3K4me1.hg19.sort	rs4245739	0.827399	-68360	TCONS_00000114	PIK3C2B
4	1q32.1	2	rs938126	Enhancer_HMEC_H3K4me1.hg19.sort	rs4245739	0.799905	-68375	TCONS_00000114	PIK3C2B
4	1q32.1	2	rs938126	Enhancer_HMEC_H3K4me2.hg19.sort	rs4245739	0.799905	-68375	TCONS_00000114	PIK3C2B
18	5p12	2	rs10045264	Enhancer_HMEC_H3K27Ac.hg19.sort	rs4415084	0.722404	223917	TCONS_00009394	MRPS30
18	5p12	2	rs10045264	Enhancer_HMEC_HMMEnhancer.hg19.sort	rs4415084	0.722404	223917	TCONS_00009394	MRPS30
18	5p12	2	rs6868779	Enhancer_HMEC_HMMEnhancer.hg19.sort	rs4415084	0.713152	223485	TCONS_00009394	MRPS30
18	5p12	2	rs6868779	Enhancer_HMEC_H3K27Ac.hg19.sort	rs4415084	0.713152	223485	TCONS_00009394	MRPS30
67	19p13.11	2	rs10409483	Enhancer_HMEC_HMMEnhancer.hg19.sort	rs4808801	0.9487	19082	TCONS_00026930	ISYNA1
67	19p13.11	2	rs10409483	Enhancer_HMEC_H3K4me1.hg19.sort	rs4808801	0.9487	19082	TCONS_00026930	ISYNA1
67	19p13.11	2	rs10409505	Enhancer_HMEC_HMMEnhancer.hg19.sort	rs4808801	0.9487	19110	TCONS_00026930	ISYNA1
67	19p13.11	2	rs10409505	Enhancer_HMEC_H3K4me1.hg19.sort	rs4808801	0.9487	19110	TCONS_00026930	ISYNA1
67	19p13.11	2	rs10416993	Enhancer_HMEC_HMMEnhancer.hg19.sort	rs4808801	0.509489	29314	TCONS_00026930	ELL
67	19p13.11	2	rs10416993	Enhancer_HMEC_H3K4me1.hg19.sort	rs4808801	0.509489	29314	TCONS_00026930	ELL
67	19p13.11	2	rs10426768	Enhancer_HMEC_HMMEnhancer.hg19.sort	rs4808801	0.505459	18220	TCONS_00026930	ISYNA1
67	19p13.11	2	rs10426768	Enhancer_HMEC_H3K4me1.hg19.sort	rs4808801	0.505459	18220	TCONS_00026930	ISYNA1
67	19p13.11	2	rs11879757	Enhancer_HMEC_H3K4me1.hg19.sort	rs4808801	0.501443	-509	TCONS_00026930	ISYNA1
67	19p13.11	2	rs11879757	Enhancer_HMEC_Duke_DNaseI.hg19.sort	rs4808801	0.501443	-509	TCONS_00026930	ISYNA1
67	19p13.11	2	rs1469412	Enhancer_HMEC_H3K4me1.hg19.sort	rs4808801	0.505459	45258	TCONS_00026930	ELL
67	19p13.11	2	rs1469412	Enhancer_HMEC_Duke_DNaseI.hg19.sort	rs4808801	0.505459	45258	TCONS_00026930	ELL
67	19p13.11	2	rs2288428	Enhancer_HMEC_Duke_DNaseI.hg19.sort	rs4808801	0.851127	-26674	TCONS_00026930	ISYNA1
67	19p13.11	2	rs2288428	Enhancer_HMEC_HMMEnhancer.hg19.sort	rs4808801	0.851127	-26674	TCONS_00026930	ISYNA1
67	19p13.11	2	rs2303697	Enhancer_HMEC_HMMEnhancer.hg19.sort	rs4808801	0.936889	-24463	TCONS_00026930	ISYNA1
67	19p13.11	2	rs2303697	Enhancer_HMEC_Duke_DNaseI.hg19.sort	rs4808801	0.936889	-24463	TCONS_00026930	ISYNA1
67	19p13.11	2	rs4595905	Enhancer_HMEC_Duke_DNaseI.hg19.sort	rs4808801	0.936889	-23836	TCONS_00026930	ISYNA1
67	19p13.11	2	rs4595905	Enhancer_HMEC_HMMEnhancer.hg19.sort	rs4808801	0.936889	-23836	TCONS_00026930	ISYNA1
67	19p13.11	2	rs7254249	Enhancer_HMEC_HMMEnhancer.hg19.sort	rs4808801	0.9487	20604	TCONS_00026930	ELL
67	19p13.11	2	rs7254249	Enhancer_HMEC_H3K4me1.hg19.sort	rs4808801	0.9487	20604	TCONS_00026930	ELL
67	19p13.11	2	rs7257932	Enhancer_HMEC_HMMEnhancer.hg19.sort	rs4808801	0.851464	-43884	TCONS_00026930	SSBP4
67	19p13.11	2	rs7257932	Enhancer_HMEC_H3K4me1.hg19.sort	rs4808801	0.851464	-43884	TCONS_00026930	SSBP4
67	19p13.11	2	rs76194	Enhancer_HMEC_H3K4me1.hg19.sort	rs4808801	0.954642	59439	TCONS_00026930	ELL
67	19p13.11	2	rs76194	Enhancer_HMEC_HMMEnhancer.hg19.sort	rs4808801	0.954642	59439	TCONS_00026930	ELL
67	19p13.11	2	rs76195	Enhancer_HMEC_HMMEnhancer.hg19.sort	rs4808801	0.954642	58689	TCONS_00026930	ELL
67	19p13.11	2	rs76195	Enhancer_HMEC_H3K4me1.hg19.sort	rs4808801	0.954642	58689	TCONS_00026930	ELL
67	19p13.11	2	rs8100767	Enhancer_HMEC_HMMEnhancer.hg19.sort	rs4808801	0.9487	17947	TCONS_00026930	ISYNA1
67	19p13.11	2	rs8100767	Enhancer_HMEC_H3K4me1.hg19.sort	rs4808801	0.9487	17947	TCONS_00026930	ISYNA1
67	19p13.11	2	rs8103622	Enhancer_HMEC_Duke_DNaseI.hg19.sort	rs4808801	0.988332	1693	TCONS_00026930	ISYNA1
67	19p13.11	2	rs8103622	Enhancer_HMEC_H3K4me1.hg19.sort	rs4808801	0.988332	1693	TCONS_00026930	ISYNA1
14	3p24.1	2	rs1352943	Enhancer_HMEC_H3K4me1.hg19.sort	rs4973768	0.73858	-47138	TCONS_00005969	NEK10
14	3p24.1	2	rs1352943	Enhancer_HMEC_HMMEnhancer.hg19.sort	rs4973768	0.73858	-47138	TCONS_00005969	NEK10
14	3p24.1	2	rs2370959	Enhancer_HMEC_HMMEnhancer.hg19.sort	rs4973768	0.555313	-18865	TCONS_00005969	NEK10
14	3p24.1	2	rs2370959	Enhancer_HMEC_H3K4me1.hg19.sort	rs4973768	0.555313	-18865	TCONS_00005969	NEK10
14	3p24.1	2	rs3920005	Enhancer_HMEC_H3K4me1.hg19.sort	rs4973768	0.742703	-47129	TCONS_00005969	NEK10
14	3p24.1	2	rs3920005	Enhancer_HMEC_HMMEnhancer.hg19.sort	rs4973768	0.742703	-47129	TCONS_00005969	NEK10
14	3p24.1	2	rs491976	Enhancer_HMEC_H3K4me1.hg19.sort	rs4973768	0.736954	-48792	TCONS_00005969	NEK10
14	3p24.1	2	rs491976	Enhancer_HMEC_HMMEnhancer.hg19.sort	rs4973768	0.736954	-48792	TCONS_00005969	NEK10
71	22q13.1	2	rs112880707	Enhancer_HMEC_H3K27Ac.hg19.sort	rs6001930	0.8453	8428	TCONS_00029427	SGSM3
71	22q13.1	2	rs112880707	Enhancer_HMEC_H3K4me1.hg19.sort	rs6001930	0.8453	8428	TCONS_00029427	SGSM3
71	22q13.1	2	rs12158872	Enhancer_HMEC_HMMEnhancer.hg19.sort	rs6001930	0.858625	-43733	TCONS_00029426	SGSM3
71	22q13.1	2	rs12158872	Enhancer_HMEC_H3K4me1.hg19.sort	rs6001930	0.858625	-43733	TCONS_00029426	SGSM3
71	22q13.1	2	rs17001974	Enhancer_HMEC_HMMEnhancer.hg19.sort	rs6001930	0.971502	1150	TCONS_00029427	SGSM3
71	22q13.1	2	rs17001974	Enhancer_HMEC_H3K4me1.hg19.sort	rs6001930	0.971502	1150	TCONS_00029427	SGSM3
71	22q13.1	2	rs17001977	Enhancer_HMEC_H3K4me1.hg19.sort	rs6001930	0.85916	3979	TCONS_00029427	SGSM3
71	22q13.1	2	rs17001977	Enhancer_HMEC_H3K27Ac.hg19.sort	rs6001930	0.85916	3979	TCONS_00029427	SGSM3
71	22q13.1	2	rs17002027	Enhancer_HMEC_HMMEnhancer.hg19.sort	rs6001930	0.748123	108337	TCONS_00029427	MKL1
71	22q13.1	2	rs17002027	Enhancer_HMEC_H3K4me1.hg19.sort	rs6001930	0.748123	108337	TCONS_00029427	MKL1
71	22q13.1	2	rs17002034	Enhancer_HMEC_H3K27Ac.hg19.sort	rs6001930	0.748123	120133	TCONS_00029427	MKL1
71	22q13.1	2	rs17002034	Enhancer_HMEC_H3K4me1.hg19.sort	rs6001930	0.748123	120133	TCONS_00029427	MKL1
71	22q13.1	2	rs2092163	Enhancer_HMEC_H3K4me1.hg19.sort	rs6001930	0.520015	-66003	TCONS_00029426	SGSM3
71	22q13.1	2	rs2092163	Enhancer_HMEC_HMMEnhancer.hg19.sort	rs6001930	0.520015	-66003	TCONS_00029426	SGSM3
71	22q13.1	2	rs28567076	Enhancer_HMEC_HMMEnhancer.hg19.sort	rs6001930	0.831741	108564	TCONS_00029427	MKL1
71	22q13.1	2	rs28567076	Enhancer_HMEC_H3K4me1.hg19.sort	rs6001930	0.831741	108564	TCONS_00029427	MKL1
71	22q13.1	2	rs55719110	Enhancer_HMEC_H3K4me1.hg19.sort	rs6001930	0.831741	129515	TCONS_00029427	MKL1
71	22q13.1	2	rs55719110	Enhancer_HMEC_H3K27Ac.hg19.sort	rs6001930	0.831741	129515	TCONS_00029427	MKL1
71	22q13.1	2	rs55853923	Enhancer_HMEC_H3K4me1.hg19.sort	rs6001930	0.748123	110879	TCONS_00029427	MKL1
71	22q13.1	2	rs55853923	Enhancer_HMEC_H3K27Ac.hg19.sort	rs6001930	0.748123	110879	TCONS_00029427	MKL1
71	22q13.1	2	rs55960299	Enhancer_HMEC_H3K4me1.hg19.sort	rs6001930	0.720588	55832	TCONS_00029427	MKL1
71	22q13.1	2	rs55960299	Enhancer_HMEC_H3K27Ac.hg19.sort	rs6001930	0.720588	55832	TCONS_00029427	MKL1
71	22q13.1	2	rs6001931	Enhancer_HMEC_H3K4me1.hg19.sort	rs6001930	0.971502	1280	TCONS_00029427	SGSM3
71	22q13.1	2	rs6001931	Enhancer_HMEC_HMMEnhancer.hg19.sort	rs6001930	0.971502	1280	TCONS_00029427	SGSM3
71	22q13.1	2	rs6001932	Enhancer_HMEC_H3K4me1.hg19.sort	rs6001930	0.971502	1401	TCONS_00029427	SGSM3
71	22q13.1	2	rs6001932	Enhancer_HMEC_HMMEnhancer.hg19.sort	rs6001930	0.971502	1401	TCONS_00029427	SGSM3
71	22q13.1	2	rs6001939	Enhancer_HMEC_H3K4me1.hg19.sort	rs6001930	0.886744	16560	TCONS_00029427	SGSM3
71	22q13.1	2	rs6001939	Enhancer_HMEC_HMMEnhancer.hg19.sort	rs6001930	0.886744	16560	TCONS_00029427	SGSM3
71	22q13.1	2	rs6001980	Enhancer_HMEC_H3K4me1.hg19.sort	rs6001930	0.831741	128150	TCONS_00029427	MKL1
71	22q13.1	2	rs6001980	Enhancer_HMEC_H3K27Ac.hg19.sort	rs6001930	0.831741	128150	TCONS_00029427	MKL1
71	22q13.1	2	rs73167073	Enhancer_HMEC_HMMEnhancer.hg19.sort	rs6001930	0.943501	3174	TCONS_00029427	SGSM3
71	22q13.1	2	rs73167073	Enhancer_HMEC_H3K4me1.hg19.sort	rs6001930	0.943501	3174	TCONS_00029427	SGSM3
71	22q13.1	2	rs73169017	Enhancer_HMEC_H3K27Ac.hg19.sort	rs6001930	0.734334	60054	TCONS_00029427	MKL1
71	22q13.1	2	rs73169017	Enhancer_HMEC_HMMEnhancer.hg19.sort	rs6001930	0.734334	60054	TCONS_00029427	MKL1
71	22q13.1	2	rs73169072	Enhancer_HMEC_HMMEnhancer.hg19.sort	rs6001930	0.817698	140447	TCONS_00029427	MKL1
71	22q13.1	2	rs73169072	Enhancer_HMEC_Duke_DNaseI.hg19.sort	rs6001930	0.817698	140447	TCONS_00029427	MKL1
71	22q13.1	2	rs73169083	Enhancer_HMEC_H3K4me1.hg19.sort	rs6001930	0.817698	146269	TCONS_00029427	MKL1
71	22q13.1	2	rs73169083	Enhancer_HMEC_H3K27Ac.hg19.sort	rs6001930	0.817698	146269	TCONS_00029427	MKL1
71	22q13.1	2	rs73169091	Enhancer_HMEC_H3K4me1.hg19.sort	rs6001930	0.748123	149784	TCONS_00029427	MKL1
71	22q13.1	2	rs73169091	Enhancer_HMEC_H3K27Ac.hg19.sort	rs6001930	0.748123	149784	TCONS_00029427	MKL1
71	22q13.1	2	rs73169098	Enhancer_HMEC_H3K27Ac.hg19.sort	rs6001930	0.748123	154793	TCONS_00029427	MKL1
71	22q13.1	2	rs73169098	Enhancer_HMEC_H3K4me1.hg19.sort	rs6001930	0.748123	154793	TCONS_00029427	MKL1
3	1p36.22	2	rs607941	Enhancer_HMEC_HMMEnhancer.hg19.sort	rs616488	0.707826	-26672	TCONS_00000152	PEX14
3	1p36.22	2	rs607941	Enhancer_HMEC_Uw_Rep2_DNaseI.hg19.sort	rs616488	0.707826	-26672	TCONS_00000152	PEX14
63	17q23	2	rs12936639	Enhancer_HMEC_HMMEnhancer.hg19.sort	rs6504950	0.730597	179511	TCONS_00025435	HLF
63	17q23	2	rs12936639	Enhancer_HMEC_H3K4me1.hg19.sort	rs6504950	0.730597	179511	TCONS_00025435	HLF
63	17q23	2	rs7211787	Enhancer_HMEC_HMMEnhancer.hg19.sort	rs6504950	0.737093	178441	TCONS_00025435	HLF
63	17q23	2	rs7211787	Enhancer_HMEC_H3K4me1.hg19.sort	rs6504950	0.737093	178441	TCONS_00025435	HLF
63	17q23	2	rs8066588	Enhancer_HMEC_H3K4me1.hg19.sort	rs6504950	0.832081	-30782	TCONS_00025435	COX11
63	17q23	2	rs8066588	Enhancer_HMEC_HMMEnhancer.hg19.sort	rs6504950	0.832081	-30782	TCONS_00025435	COX11
63	17q23	2	rs8066833	Enhancer_HMEC_HMMEnhancer.hg19.sort	rs6504950	0.832081	-30996	TCONS_00025435	COX11
63	17q23	2	rs8066833	Enhancer_HMEC_H3K4me1.hg19.sort	rs6504950	0.832081	-30996	TCONS_00025435	COX11
63	17q23	2	rs9898886	Enhancer_HMEC_HMMEnhancer.hg19.sort	rs6504950	0.750166	193208	TCONS_00025435	HLF
63	17q23	2	rs9898886	Enhancer_HMEC_H3K4me1.hg19.sort	rs6504950	0.750166	193208	TCONS_00025435	HLF
5	1q32.1	2	rs12143329	Enhancer_HMEC_H3K4me1.hg19.sort	rs6678914	0.888235	10483	TCONS_00002217	LGR6
5	1q32.1	2	rs12143329	Enhancer_HMEC_HMMEnhancer.hg19.sort	rs6678914	0.888235	10483	TCONS_00002217	LGR6
5	1q32.1	2	rs2993433	Enhancer_HMEC_HMMEnhancer.hg19.sort	rs6678914	0.560208	3566	TCONS_00002217	LGR6
5	1q32.1	2	rs2993433	Enhancer_HMEC_H3K4me1.hg19.sort	rs6678914	0.560208	3566	TCONS_00002217	LGR6
5	1q32.1	2	rs3010071	Enhancer_HMEC_HMMEnhancer.hg19.sort	rs6678914	0.560208	3609	TCONS_00002217	LGR6
5	1q32.1	2	rs3010071	Enhancer_HMEC_H3K4me1.hg19.sort	rs6678914	0.560208	3609	TCONS_00002217	LGR6
5	1q32.1	2	rs4950775	Enhancer_HMEC_H3K4me1.hg19.sort	rs6678914	0.967831	5247	TCONS_00002217	LGR6
5	1q32.1	2	rs4950775	Enhancer_HMEC_HMMEnhancer.hg19.sort	rs6678914	0.967831	5247	TCONS_00002217	LGR6
5	1q32.1	2	rs4950836	Enhancer_HMEC_H3K4me1.hg19.sort	rs6678914	0.957113	5448	TCONS_00002217	LGR6
5	1q32.1	2	rs4950836	Enhancer_HMEC_HMMEnhancer.hg19.sort	rs6678914	0.957113	5448	TCONS_00002217	LGR6
15	3p26.1	2	rs3816835	Enhancer_HMEC_HMMEnhancer.hg19.sort	rs6762644	0.523949	9526	TCONS_00005727	EGOT
15	3p26.1	2	rs3816835	Enhancer_HMEC_H3K4me1.hg19.sort	rs6762644	0.523949	9526	TCONS_00005727	EGOT
15	3p26.1	2	rs72997390	Enhancer_HMEC_HMMEnhancer.hg19.sort	rs6762644	0.504667	8764	TCONS_00005727	EGOT
15	3p26.1	2	rs72997390	Enhancer_HMEC_H3K4me1.hg19.sort	rs6762644	0.504667	8764	TCONS_00005727	EGOT
15	3p26.1	2	rs9877680	Enhancer_HMEC_H3K4me1.hg19.sort	rs6762644	0.948914	8884	TCONS_00005727	EGOT
15	3p26.1	2	rs9877680	Enhancer_HMEC_HMMEnhancer.hg19.sort	rs6762644	0.948914	8884	TCONS_00005727	EGOT
42	10q22.3	2	rs10762842	Enhancer_HMEC_HMMEnhancer.hg19.sort	rs704010	0.61358	-2280	TCONS_00018541	ZMIZ1
42	10q22.3	2	rs10762842	Enhancer_HMEC_H3K4me1.hg19.sort	rs704010	0.61358	-2280	TCONS_00018541	ZMIZ1
42	10q22.3	2	rs10824713	Enhancer_HMEC_H3K4me1.hg19.sort	rs704010	0.578646	-5280	TCONS_00018541	ZMIZ1
42	10q22.3	2	rs10824713	Enhancer_HMEC_H3K9Ac.hg19.sort	rs704010	0.578646	-5280	TCONS_00018541	ZMIZ1
42	10q22.3	2	rs1250003	Enhancer_HMEC_HMMEnhancer.hg19.sort	rs704010	0.978356	5666	TCONS_00018541	ZMIZ1
42	10q22.3	2	rs1250003	Enhancer_HMEC_H3K4me1.hg19.sort	rs704010	0.978356	5666	TCONS_00018541	ZMIZ1
42	10q22.3	2	rs1658329	Enhancer_HMEC_H3K9Ac.hg19.sort	rs704010	0.692788	-4558	TCONS_00018541	ZMIZ1
42	10q22.3	2	rs1658329	Enhancer_HMEC_H3K4me1.hg19.sort	rs704010	0.692788	-4558	TCONS_00018541	ZMIZ1
42	10q22.3	2	rs6480918	Enhancer_HMEC_H3K4me1.hg19.sort	rs704010	0.589003	-4799	TCONS_00018541	ZMIZ1
42	10q22.3	2	rs6480918	Enhancer_HMEC_H3K9Ac.hg19.sort	rs704010	0.589003	-4799	TCONS_00018541	ZMIZ1
42	10q22.3	2	rs704012	Enhancer_HMEC_HMMEnhancer.hg19.sort	rs704010	0.679227	-2111	TCONS_00018541	ZMIZ1
42	10q22.3	2	rs704012	Enhancer_HMEC_H3K4me1.hg19.sort	rs704010	0.679227	-2111	TCONS_00018541	ZMIZ1
39	10p12.31	2	rs2807984	Enhancer_HMEC_H3K4me2.hg19.sort	rs7072776	0.781185	185999	TCONS_00018450	DNAJC1
39	10p12.31	2	rs2807984	Enhancer_HMEC_H3K27Ac.hg19.sort	rs7072776	0.781185	185999	TCONS_00018450	DNAJC1
43	10q25.2	2	rs11196208	Enhancer_HMEC_H3K9Ac.hg19.sort	rs7904519	0.911166	37389	TCONS_00018339	TCF7L2
43	10q25.2	2	rs11196208	Enhancer_HMEC_H3K4me1.hg19.sort	rs7904519	0.911166	37389	TCONS_00018339	TCF7L2
43	10q25.2	2	rs12265291	Enhancer_HMEC_H3K4me1.hg19.sort	rs7904519	0.911166	36313	TCONS_00018339	TCF7L2
43	10q25.2	2	rs12265291	Enhancer_HMEC_H3K9Ac.hg19.sort	rs7904519	0.911166	36313	TCONS_00018339	TCF7L2
43	10q25.2	2	rs4132670	Enhancer_HMEC_HMMEnhancer.hg19.sort	rs7904519	0.531569	-6156	TCONS_00018339	TCF7L2
43	10q25.2	2	rs4132670	Enhancer_HMEC_H3K4me1.hg19.sort	rs7904519	0.531569	-6156	TCONS_00018339	TCF7L2
43	10q25.2	2	rs4575195	Enhancer_HMEC_H3K4me1.hg19.sort	rs7904519	0.531569	-8180	TCONS_00018339	TCF7L2
43	10q25.2	2	rs4575195	Enhancer_HMEC_HMMEnhancer.hg19.sort	rs7904519	0.531569	-8180	TCONS_00018339	TCF7L2
43	10q25.2	2	rs4918788	Enhancer_HMEC_H3K4me1.hg19.sort	rs7904519	0.521058	47034	TCONS_00018339	TCF7L2
43	10q25.2	2	rs4918788	Enhancer_HMEC_H3K9Ac.hg19.sort	rs7904519	0.521058	47034	TCONS_00018339	TCF7L2
43	10q25.2	2	rs6585197	Enhancer_HMEC_H3K4me1.hg19.sort	rs7904519	0.968542	-11863	TCONS_00018339	TCF7L2
43	10q25.2	2	rs6585197	Enhancer_HMEC_H3K27Ac.hg19.sort	rs7904519	0.968542	-11863	TCONS_00018339	TCF7L2
43	10q25.2	2	rs6585198	Enhancer_HMEC_H3K27Ac.hg19.sort	rs7904519	0.968542	-11690	TCONS_00018339	TCF7L2
43	10q25.2	2	rs6585198	Enhancer_HMEC_H3K4me1.hg19.sort	rs7904519	0.968542	-11690	TCONS_00018339	TCF7L2
43	10q25.2	2	rs7074440	Enhancer_HMEC_HMMEnhancer.hg19.sort	rs7904519	0.509524	11497	TCONS_00018339	TCF7L2
43	10q25.2	2	rs7074440	Enhancer_HMEC_H3K4me1.hg19.sort	rs7904519	0.509524	11497	TCONS_00018339	TCF7L2
43	10q25.2	2	rs7077039	Enhancer_HMEC_HMMEnhancer.hg19.sort	rs7904519	0.932575	15150	TCONS_00018339	TCF7L2
43	10q25.2	2	rs7077039	Enhancer_HMEC_H3K4me1.hg19.sort	rs7904519	0.932575	15150	TCONS_00018339	TCF7L2
43	10q25.2	2	rs7077247	Enhancer_HMEC_H3K9Ac.hg19.sort	rs7904519	0.911166	38144	TCONS_00018339	TCF7L2
43	10q25.2	2	rs7077247	Enhancer_HMEC_H3K4me1.hg19.sort	rs7904519	0.911166	38144	TCONS_00018339	TCF7L2
43	10q25.2	2	rs7907610	Enhancer_HMEC_HMMEnhancer.hg19.sort	rs7904519	0.994726	13163	TCONS_00018339	TCF7L2
43	10q25.2	2	rs7907610	Enhancer_HMEC_H3K4me1.hg19.sort	rs7904519	0.994726	13163	TCONS_00018339	TCF7L2
43	10q25.2	2	rs7924080	Enhancer_HMEC_HMMEnhancer.hg19.sort	rs7904519	0.994726	13085	TCONS_00018339	TCF7L2
43	10q25.2	2	rs7924080	Enhancer_HMEC_H3K4me1.hg19.sort	rs7904519	0.994726	13085	TCONS_00018339	TCF7L2
37	9q31.2	2	rs525803	Enhancer_HMEC_HMMEnhancer.hg19.sort	rs865686	0.6463	35405	TCONS_00015868	KLF4
37	9q31.2	2	rs525803	Enhancer_HMEC_H3K9Ac.hg19.sort	rs865686	0.6463	35405	TCONS_00015868	KLF4
22	5q11.2	2	rs252917	Enhancer_HMEC_HMMEnhancer.hg19.sort	rs889312	0.605969	91548	TCONS_00009404	MAP3K1
22	5q11.2	2	rs252917	Enhancer_HMEC_H3K4me1.hg19.sort	rs889312	0.605969	91548	TCONS_00009404	MAP3K1
22	5q11.2	2	rs3099460	Enhancer_HMEC_HMMEnhancer.hg19.sort	rs889312	0.616588	101864	TCONS_00009404	MAP3K1
22	5q11.2	2	rs3099460	Enhancer_HMEC_H3K4me1.hg19.sort	rs889312	0.616588	101864	TCONS_00009404	MAP3K1
30	8p12	2	rs11785787	Enhancer_HMEC_H3K4me1.hg19.sort	rs9693444	0.884188	11269	TCONS_00014555	C8orf75
30	8p12	2	rs11785787	Enhancer_HMEC_H3K9Ac.hg19.sort	rs9693444	0.884188	11269	TCONS_00014555	C8orf75
30	8p12	2	rs3935964	Enhancer_HMEC_H3K9Ac.hg19.sort	rs9693444	0.906587	6865	TCONS_00014555	C8orf75
30	8p12	2	rs3935964	Enhancer_HMEC_H3K4me1.hg19.sort	rs9693444	0.906587	6865	TCONS_00014555	C8orf75
30	8p12	2	rs62501788	Enhancer_HMEC_H3K9Ac.hg19.sort	rs9693444	0.906587	7387	TCONS_00014555	C8orf75
30	8p12	2	rs62501788	Enhancer_HMEC_H3K4me1.hg19.sort	rs9693444	0.906587	7387	TCONS_00014555	C8orf75
30	8p12	2	rs7460048	Enhancer_HMEC_H3K4me1.hg19.sort	rs9693444	0.876297	6215	TCONS_00014555	C8orf75
30	8p12	2	rs7460048	Enhancer_HMEC_H3K9Ac.hg19.sort	rs9693444	0.876297	6215	TCONS_00014555	C8orf75
16	4q24	2	rs2647256	Enhancer_HMEC_H3K4me1.hg19.sort	rs9790517	0.765445	116778	TCONS_00008185	TET2
16	4q24	2	rs2647256	Enhancer_HMEC_HMMEnhancer.hg19.sort	rs9790517	0.765445	116778	TCONS_00008185	TET2
57	14q24.1	2	rs11624333	Enhancer_HMEC_H3K4me1.hg19.sort	rs999737	0.754011	-54847	TCONS_00022775	ZFP36L1
57	14q24.1	2	rs11624333	Enhancer_HMEC_HMMEnhancer.hg19.sort	rs999737	0.754011	-54847	TCONS_00022775	ZFP36L1
57	14q24.1	2	rs12889251	Enhancer_HMEC_HMMEnhancer.hg19.sort	rs999737	0.772982	-40542	TCONS_00022775	ZFP36L1
57	14q24.1	2	rs12889251	Enhancer_HMEC_H3K4me1.hg19.sort	rs999737	0.772982	-40542	TCONS_00022775	ZFP36L1
19	5p15.33	1	rs7725218	Enhancer_HMEC_Duke_DNaseI.hg19.sort	rs10069690	0.547742	2624	TCONS_00010241	TERT
35	9p21.3	1	rs77283072	Enhancer_HMEC_H3K4me1.hg19.sort	rs1011970	1	-1301	TCONS_00015797	CDKN2B
36	9q31.2	1	rs7040552	Enhancer_HMEC_H3K4me1.hg19.sort	rs10759243	0.771185	3675	TCONS_00016123	KLF4
36	9q31.2	1	rs7862952	Enhancer_HMEC_H3K4me1.hg19.sort	rs10759243	0.652714	6179	TCONS_00016123	KLF4
50	12p11	1	rs10843055	Enhancer_HMEC_HMMEnhancer.hg19.sort	rs10771399	0.63287	16741	TCONS_00020365	PTHLH
50	12p11	1	rs10843056	Enhancer_HMEC_HMMEnhancer.hg19.sort	rs10771399	0.756404	17066	TCONS_00020365	PTHLH
50	12p11	1	rs10843059	Enhancer_HMEC_H3K27Ac.hg19.sort	rs10771399	0.9411	18115	TCONS_00020365	PTHLH
50	12p11	1	rs11049260	Enhancer_HMEC_H3K9Ac.hg19.sort	rs10771399	0.648511	-9182	TCONS_00020365	PTHLH
50	12p11	1	rs1267204	Enhancer_HMEC_H3K9Ac.hg19.sort	rs10771399	0.746992	-11102	TCONS_00020365	PTHLH
50	12p11	1	rs1267205	Enhancer_HMEC_H3K9Ac.hg19.sort	rs10771399	0.91209	-11293	TCONS_00020365	PTHLH
50	12p11	1	rs1270113	Enhancer_HMEC_H3K9Ac.hg19.sort	rs10771399	0.925927	-9659	TCONS_00020365	PTHLH
50	12p11	1	rs251952	Enhancer_HMEC_H3K9Ac.hg19.sort	rs10771399	0.925927	-9130	TCONS_00020365	PTHLH
50	12p11	1	rs251954	Enhancer_HMEC_H3K9Ac.hg19.sort	rs10771399	0.746992	-10609	TCONS_00020365	PTHLH
50	12p11	1	rs2737455	Enhancer_HMEC_H3K4me1.hg19.sort	rs10771399	0.925927	-5466	TCONS_00020365	PTHLH
50	12p11	1	rs2737456	Enhancer_HMEC_H3K4me1.hg19.sort	rs10771399	0.737782	-5468	TCONS_00020365	PTHLH
50	12p11	1	rs788458	Enhancer_HMEC_H3K4me1.hg19.sort	rs10771399	0.9411	-5512	TCONS_00020365	PTHLH
50	12p11	1	rs788459	Enhancer_HMEC_H3K4me1.hg19.sort	rs10771399	0.925927	-5421	TCONS_00020365	PTHLH
50	12p11	1	rs788460	Enhancer_HMEC_H3K4me1.hg19.sort	rs10771399	0.737782	-4808	TCONS_00020365	PTHLH
50	12p11	1	rs788461	Enhancer_HMEC_H3K4me1.hg19.sort	rs10771399	0.737782	-4592	TCONS_00020365	PTHLH
50	12p11	1	rs805510	Enhancer_HMEC_H3K9Ac.hg19.sort	rs10771399	0.91209	-15234	TCONS_00020365	PTHLH
50	12p11	1	rs805511	Enhancer_HMEC_H3K9Ac.hg19.sort	rs10771399	0.67333	-15347	TCONS_00020365	PTHLH
50	12p11	1	rs809816	Enhancer_HMEC_HMMEnhancer.hg19.sort	rs10771399	0.954751	15094	TCONS_00020365	PTHLH
60	16q12.2	1	rs12921970	Enhancer_HMEC_H3K4me1.hg19.sort	rs11075995	0.79075	9935	TCONS_00024659	FTO
60	16q12.2	1	rs12933168	Enhancer_HMEC_H3K4me1.hg19.sort	rs11075995	0.984885	5365	TCONS_00024659	FTO
[truncated: 316 more rows]
